# Supplementary material for: Transcriptome and DNA methylation profiling during the NSN to SN transition in mouse oocytes
Source: BMC Mol Cell Biol. 2025 Jan 3;26:2. doi: 10.1186/s12860-024-00527-3 (PMC11697814; doi:10.1186/s12860-024-00527-3)
Supplement: Supplementary file 2 — Supplementary Material 2: Table S1: Sequencing info RNA-seq, BS-seq and H3K36me3 ChIP-seq libraries [file 12860_2024_527_MOESM2_ESM.xlsx]

## Sheet: Sequencing info RNA-seq, BS-seq
Table S1	Sequencing info RNA-seq, BS-seq and H3K36me3 ChIP-seq libraries
Sample Name	Total sequences (in millions)	Library Strategy
C-13_SN	4.8	RNA-seq
C-14_SN	5.3	RNA-seq
C-16_SN	3.3	RNA-seq
C-17_SN	2.7	RNA-seq
C-18_SN	4	RNA-seq
C-19_SN	2.1	RNA-seq
C-20_SN	1.9	RNA-seq
C-21_SN	2.2	RNA-seq
C-9_SN	3.6	RNA-seq
D-10_SN	3.1	RNA-seq
D-12_SN	5	RNA-seq
D-13_SN	3.2	RNA-seq
D-16_SN	2.7	RNA-seq
D-27_SN	2.7	RNA-seq
D-28_SN	3	RNA-seq
D-9_SN	4.5	RNA-seq
C-12_NSN	3.7	RNA-seq
C-3_NSN	4.2	RNA-seq
C-6_NSN	4	RNA-seq
C-7_NSN	4.1	RNA-seq
C-8_NSN	4.2	RNA-seq
D-11_NSN	2.9	RNA-seq
D-14_NSN	3.7	RNA-seq
D-30_NSN	4.2	RNA-seq
D-34_NSN	4	RNA-seq
D-15_Inter	3	RNA-seq
D-32_SN_scBS_seq	19.2	Bisulphite-seq
C-20_SN_scBS_seq	20.7	Bisulphite-seq
D-18_SN_scBS_seq	20.5	Bisulphite-seq
D-13_SN_scBS_seq	19.1	Bisulphite-seq
D-31_SN_scBS_seq	25.2	Bisulphite-seq
D-9_SN_scBS_seq	35	Bisulphite-seq
D-24_SN_scBS_seq	15.5	Bisulphite-seq
C-21_SN_scBS_seq	15.6	Bisulphite-seq
C-17_SN_scBS_seq	17.3	Bisulphite-seq
D-22_SN_scBS_seq	16.6	Bisulphite-seq
C-19_SN_scBS_seq	26.9	Bisulphite-seq
D-12_SN_scBS_seq	16.5	Bisulphite-seq
D-21_SN_scBS_seq	14.4	Bisulphite-seq
D-10_SN_scBS_seq	28.5	Bisulphite-seq
C-13_SN_scBS_seq	12.4	Bisulphite-seq
C-9_SN_scBS_seq	13.1	Bisulphite-seq
C-18_SN_scBS_seq	17.1	Bisulphite-seq
C-16_SN_scBS_seq	22.5	Bisulphite-seq
D-17_NSN_scBS_seq	14.9	Bisulphite-seq
D-23_NSN_scBS_seq	17.8	Bisulphite-seq
D-29_NSN_scBS_seq	20.1	Bisulphite-seq
D-11_NSN_scBS_seq	15.9	Bisulphite-seq
D-34_NSN_scBS_seq	15.7	Bisulphite-seq
d25_GV_H3K36me3_1	24.3	ChIP-seq
d25_GV_H3K36me3_2	38.3	ChIP-seq
d25_GV_H3K36me3_4	33.6	ChIP-seq

## Sheet: CpG Coverage and Methylation Va
Table S1	CpG Coverage and Methylation Values from scBS-seq libraries used in Differential Methylation Analysis
Sample_name	Total_sequences_analysed	No_of_unique_alignments	Mapping_efficiency	Total_Cs_analysed	Total_CpG_analysed	Methylated_CpG	Methylated_CHG	Methylated_CHH	UnMethylated_CpG	UnMethylated_CHG	UnMethylated_CHH	Average_CpG_methylation	Average_Non_CpG_methylation	Oocyte_stage
C-13	12336543	7099152	57	65507872	2739253	1534384	1387949	3380994	2473104	15740983	40990458	38.2879	7.75433	SN
C-16	21930687	5767181	25.5	53896708	2198939	984346	671155	1983509	2030837	12940514	35286347	32.6463	5.21734	SN
C-17	16848450	7526912	44.5	77953351	3123998	1378253	882976	2351446	3248890	19341643	50750143	29.7863	4.411	SN
C-18	16789547	7712840	45.5	70154284	2690571	1276805	904780	2421692	2707288	16942431	45901288	32.0476	5.02715	SN
C-19	26427164	9540794	36	94640669	3574482	1721747	1300823	3404084	3765174	23006181	61442660	31.3791	5.2773	SN
C-20	20247292	9326961	45.5	82241876	3112693	1563227	1174519	2984043	3246078	19934972	53339037	32.5042	5.37056	SN
C-21	15301667	5851890	37.5	73842235	3045355	1358188	919908	2335063	2943630	18206490	48078956	31.5724	4.68069	SN
C-9	13032149	7045894	53.5	58909688	2248820	1194673	989373	2588007	2061775	13797807	38278053	36.6864	6.42798	SN
D-10	28096712	13085189	46	71784044	2758181	1390456	926658	2623684	2753195	17334738	46755313	33.5563	5.24885	SN
D-11	15442357	7200379	46.5	64242969	2514951	1235975	750509	2100637	2364993	15653592	42137263	34.3234	4.7016	NSN
D-12	16152201	7332364	45	68268840	2809803	1407270	961075	2522530	2766464	16919966	43691535	33.7173	5.43506	SN
D-13	18741353	8949613	47.5	82456187	3033224	1536170	1145277	2997911	3240884	19930759	53605186	32.1573	5.33372	SN
D-17	14856243	8197763	54.5	72000744	2941165	1374050	1150795	2979392	3049088	17506915	45940504	31.065	6.11177	NSN
D-18	20385079	7432494	36	61614523	2576798	1194119	1003309	2655784	2555914	14864832	39340565	31.8429	6.32356	SN
D-21	14313583	7675569	53	72605903	3071411	1530512	1305366	3261101	3107222	17790902	45610800	33.0013	6.71854	SN
D-22	16452301	9207573	55.5	79344826	3255090	1584703	1212779	3118515	3448887	19538735	50441207	31.4826	5.82859	SN
D-23	17757347	9728321	54.5	81398783	3281473	1589876	1284893	3296657	3452357	19791305	51983695	31.5312	6.00021	NSN
D-24	15446729	7984368	51	67036585	2779812	1347797	1189903	3052310	2752914	16096977	42596684	32.8674	6.74053	SN
D-29	20022529	11568815	57.5	83456710	3193307	1681256	1110306	2990506	3222844	20324712	54127086	34.2827	5.22047	NSN
D-31	25109147	13679912	54	96797866	3457830	1935033	1564473	4234332	3452922	22713278	62897828	35.9141	6.34374	SN
D-32	19133036	10089632	52.5	94895330	3473062	1963214	1499634	3960779	3417814	22487877	61566012	36.484	6.10005	SN
D-34	15582580	9059520	57.5	57143374	2276504	1096387	705649	2029853	2363487	14082606	36865392	31.6886	5.09561	NSN
D-9	34250777	14033075	40.5	81443643	2793200	1490221	1081337	3084820	3147327	19476490	53163448	32.1338	5.42425	SN
yGV_17	5560251	2405338	42.5	69732434	2682511	1580519	1029478	2831269	3320644	17204029	43766495	32.2478	5.95507	SN
yGV_17A	5827176	2858437	48.5	68200570	2367031	1583381	1114386	2987069	3064553	16599012	42852169	34.0663	6.45363	SN
yGV_19	4872649	2337898	47.5	69087239	2675836	1488644	949175	2565077	3497310	17164961	43422072	29.8568	5.48234	SN
yGV_21	8871417	3963651	44	75698457	2214121	1387599	651813	2119478	4003661	19070493	48465413	25.7379	3.94169	NSN
yGV_21A	7998480	4021910	49.5	115426266	3873426	2462910	1503986	3972510	5687514	28445448	73353898	30.2182	5.10506	SN
yGV_22	7670519	3652108	47	76040890	2358300	1556904	916939	2655671	3787959	18914102	48209315	29.129	5.05348	NSN
yGV_22A	8880659	4255446	47.5	105294604	3344301	2223884	1306831	3596498	5085481	26000838	67081072	30.4251	5.00415	NSN
yGV_23	10003498	3532860	35	88476527	3009688	1876377	985282	2835982	4347309	22143358	56288219	30.149	4.64575	NSN
yGV_24A	9118976	4320511	47	105284506	3415581	2323578	1515093	4031297	4932553	25672368	66809617	32.0223	5.65794	NSN
yGV_33	7360466	3257932	44	72807447	2330742	1546371	885317	2658943	3467420	17974118	46275278	30.8424	5.22801	NSN
yGV_35	10549425	5226724	49	148950966	4817032	3196845	1984941	5277791	7474328	36824347	94192714	29.9578	5.2522	SN
yGV_37	10097383	4670542	46	103867003	2946606	2235248	1524877	4154406	5230808	25454218	65267446	29.9388	5.89131	SN
yGV_38	8676195	4009166	46	97840641	3033647	1999703	1190397	3405206	4916401	24102326	62226608	28.9137	5.0543	NSN
yGV_39	10460023	4967361	47	139149991	4487064	3064120	2194262	5725637	6692826	33895808	87577338	31.4045	6.12081	SN
yGV_4	6375138	2853321	44.5	93870209	3517770	2388151	1167502	3204762	4193417	23277142	59639235	36.2854	5.00897	SN
yGV_5	6225780	2795864	44.5	91250485	3447903	2064284	1401037	3802791	4440441	22293980	57247952	31.7351	6.14052	SN
yGV_7	6109447	3058706	49.5	93193218	3301007	2126967	1530939	4216271	4415964	22642469	58260608	32.5079	6.63265	SN
Samples with identifiers: C-D this study
Samples with identifiers yGV: data from Castillo-Fernandez et al. 2020 PMID: 33201571
