# Supplementary material for: Transcriptome and DNA methylation profiling during the NSN to SN transition in mouse oocytes
Source: BMC Mol Cell Biol. 2025 Jan 3;26:2. doi: 10.1186/s12860-024-00527-3 (PMC11697814; doi:10.1186/s12860-024-00527-3)
Supplement: Supplementary file 3 — Supplementary Material 3: Table S2: Lists of SN missing transcripts, differentially expressed transcripts (DEGs), classifier transcript list (including genome annotation, gene names, ENSEMBL IDs and expression values/LFC, p-value) [file 12860_2024_527_MOESM3_ESM.xlsx]

## Sheet: SN_missing_transcripts
Table S2: List of SN-missing transcripts
Transcript.ID	SYMBOL
TCONS_00004115	E330040D14Rik
TCONS_00004159	null
TCONS_00004175	Sulf1
TCONS_00004186	null
TCONS_00004279	null
TCONS_00004329	Gm28065
TCONS_00000487	null
TCONS_00004580	Bend6
TCONS_00004793	Gm5973
TCONS_00000818	null
TCONS_00004963	Gm8420
TCONS_00005072	null
NOMERGE_TCONS_00000010	Gm15834
TCONS_00001716	Gm2619
TCONS_00005914	null
TCONS_00006001	null
TCONS_00006110	null
TCONS_00006478	Gm8532
TCONS_00002803	Gm28883
TCONS_00002942	Glrx2
TCONS_00006890	null
TCONS_00003056	Tsen15
TCONS_00003153	Cryzl2
TCONS_00007224	null
TCONS_00007547	null
TCONS_00003856	Gm29678
TCONS_00059305	Gm13191
TCONS_00059568	Hacd1
TCONS_00059647	null
CUFF.25386.1	Myo3a
TCONS_00055849	Gad2
TCONS_00055981	Brd3os
TCONS_00060027	Zer1
NOMERGE_TCONS_00000950	Pomt1
TCONS_00060293	Golga1
TCONS_00056479	Gm13483
TCONS_00056546	Galnt13
TCONS_00056899	Prkra
TCONS_00056915	Ccdc141
TCONS_00056942	Pde1a
TCONS_00061020	null
TCONS_00061075	Clp1
TCONS_00057262	null
CUFF.26780.1	null
TCONS_00061637	Ccdc32
TCONS_00061656	Ndufaf1
TCONS_00057632	Tyro3
TCONS_00057726	Sord
TCONS_00057744	Bloc1s6
TCONS_00058120	Macrod2
TCONS_00062267	Napb
TCONS_00062270	null
TCONS_00062343	Rad21l
NOMERGE_TCONS_00000889	Rprd1b
TCONS_00062598	Gm14221
TCONS_00058590	Gm14221
NOMERGE_TCONS_00000899	Zfp335
TCONS_00058858	null
TCONS_00059184	Ntsr1
TCONS_00063354	Gmeb2
TCONS_00066314	2700069I18Rik
NOMERGE_TCONS_00001043	Il7
TCONS_00066474	null
TCONS_00066586	null
TCONS_00064190	Gm29739
TCONS_00067051	null
TCONS_00064215	null
TCONS_00067089	Slc7a11
TCONS_00067255	null
TCONS_00067338	Plch1
TCONS_00067369	Lekr1
TCONS_00067409	null
TCONS_00067497	Fstl5
TCONS_00067672	Pear1
TCONS_00067702	Bglap3
TCONS_00067985	Aph1a
ENSMUST00000107016	Hsd3b1
TCONS_00068236	Gm5546
TCONS_00068356	Gstm2
TCONS_00065766	Cfi
TCONS_00068719	null
TCONS_00068834	null
TCONS_00066280	Depdc1a
TCONS_00072618	Impad1
TCONS_00069281	Gm11834
TCONS_00073095	null
NOMERGE_TCONS_00001190	Bach2
TCONS_00069842	Gm12362
TCONS_00073289	null
TCONS_00073687	Gm12514
TCONS_00070389	Tmem268
TCONS_00070486	null
TCONS_00074309	null
TCONS_00070675	null
TCONS_00070858	Pde4b
TCONS_00070868	Wdr78
CUFF.32885.1	Gm12718
TCONS_00071282	Kcnq4
TCONS_00075061	Ago4
TCONS_00075099	null
TCONS_00071499	Yars
TCONS_00071591	Gm50475
TCONS_00072024	6330411D24Rik
TCONS_00076228	Plekhn1
TCONS_00080131	Mterf1a
TCONS_00080183	null
TCONS_00076686	Klhl7
TCONS_00080441	Nos3
CUFF.34840.1	null
TCONS_00080631	Mpv17
TCONS_00080879	Rab28
TCONS_00081062	Kcnip4
TCONS_00077415	Pi4k2b
TCONS_00081281	null
TCONS_00081288	Gm43838
TCONS_00077577	Lias
TCONS_00077829	null
TCONS_00081541	null
TCONS_00077866	Tecrl
TCONS_00081553	null
TCONS_00081846	Gm33969
TCONS_00078724	Pitpnb
TCONS_00078730	null
TCONS_00078885	2210016L21Rik
TCONS_00082536	null
TCONS_00079122	4933437G19Rik
TCONS_00082726	null
TCONS_00083265	Iqce
TCONS_00086644	null
TCONS_00086691	Kcnd2
TCONS_00084323	null
TCONS_00084369	Olfr461
TCONS_00087042	Olfr461
TCONS_00084442	Gm17472
TCONS_00087092	null
TCONS_00087147	Rpl31-ps7
TCONS_00084568	Gimap8
TCONS_00085122	Atp6v1b1
TCONS_00085355	Hdac11
TCONS_00087958	Chchd4
TCONS_00085490	Foxp1
TCONS_00085571	null
ENSMUST00000059673	Tmcc1
TCONS_00085787	Zfp637
TCONS_00085803	null
TCONS_00088523	Hdhd5
TCONS_00088596	C1s2
TCONS_00085957	Zfp384
TCONS_00088717	null
TCONS_00092564	Nlrp12
TCONS_00092629	Gm44881
TCONS_00092660	Hspbp1
TCONS_00092790	Zfp954
TCONS_00093191	Ceacam20
TCONS_00089947	Cyp2b23
TCONS_00090076	null
TCONS_00090271	null
TCONS_00093928	Vrk3
TCONS_00094100	null
TCONS_00094185	Gabrg3
TCONS_00090864	Selenos
TCONS_00090904	Gm16157
TCONS_00094464	Idh2
TCONS_00094476	Unc45a
TCONS_00094595	null
TCONS_00091353	Rab30
TCONS_00091387	C230038L03Rik
TCONS_00091601	null
TCONS_00091673	Syt9
TCONS_00095148	null
TCONS_00095277	Pdilt
TCONS_00092081	Rabep2
TCONS_00092143	Zfp689
TCONS_00099091	Gm17215
TCONS_00099188	Myo16
TCONS_00096329	Cln8
TCONS_00096834	Gm34597
TCONS_00096917	null
TCONS_00100073	Fgl1
TCONS_00100140	Zfp42
TCONS_00097131	null
TCONS_00100402	Cpe
TCONS_00100504	Armc6
TCONS_00097580	Gm45740
TCONS_00100700	null
TCONS_00100778	Rnf150
TCONS_00101119	null
NOMERGE_TCONS_00001632	Has3
TCONS_00101491	Cntnap4
TCONS_00101554	null
TCONS_00098714	Galnt2l
TCONS_00098818	Cog2
TCONS_00104859	Gm10722
TCONS_00102027	Gm10721
TCONS_00102111	null
TCONS_00104963	Mmp12
TCONS_00105141	Deup1
TCONS_00102352	Pin1
TCONS_00105313	Atg4d
TCONS_00102452	Bmper
TCONS_00105425	null
TCONS_00102636	Gm47858
TCONS_00102822	null
TCONS_00102859	Apoa1
TCONS_00105890	Apoa4
TCONS_00106531	null
TCONS_00103707	Mlip
TCONS_00103906	Rasgrf1
TCONS_00104287	Ifrd2
TCONS_00107611	Gm2415
TCONS_00104688	null
TCONS_00107679	null
TCONS_00107730	Abhd5
TCONS_00104796	Zfp105
TCONS_00008560	null
TCONS_00008760	4930547M16Rik
CUFF.4312.1	Ccdc162
TCONS_00012055	null
TCONS_00012060	Qrsl1
TCONS_00012138	Gm47354
TCONS_00012342	Tspan15
TCONS_00012490	null
TCONS_00009760	Amh
TCONS_00009966	null
TCONS_00010006	Pah
TCONS_00013088	Slc17a8
TCONS_00013224	null
TCONS_00010208	4732465J04Rik
TCONS_00013950	Xpot
TCONS_00017754	Tns3
TCONS_00014487	null
TCONS_00017854	null
TCONS_00014662	C1d
TCONS_00018163	null
TCONS_00014912	null
TCONS_00015034	null
TCONS_00015238	null
TCONS_00018764	Il4
TCONS_00015565	null
TCONS_00019065	null
NOMERGE_TCONS_00000203	2810001G20Rik
TCONS_00019218	Wrap53
TCONS_00019685	E230016K23Rik
NOMERGE_TCONS_00000244	Ptges3l
TCONS_00020536	Gm11715
TCONS_00020660	Cdc42ep4
TCONS_00017382	Chmp6
NOMERGE_TCONS_00000272	Slc38a10
TCONS_00021150	2810032G03Rik
TCONS_00021186	Apob
TCONS_00021424	Gm48504
TCONS_00023835	Gm36128
TCONS_00024511	null
TCONS_00024646	Gm6218
TCONS_00022290	Slc25a21
TCONS_00024972	Snapc1
TCONS_00022887	Vash1
TCONS_00023210	Syne3
TCONS_00023293	null
TCONS_00025656	Slc25a29
TCONS_00023320	Gm22234
TCONS_00028950	Pou6f2
TCONS_00026372	null
TCONS_00029583	null
TCONS_00029788	null
TCONS_00027130	Gm48623
TCONS_00029855	Nop16
TCONS_00029933	Fam193b
TCONS_00027194	B4galt7
TCONS_00027360	4930455J16Rik
TCONS_00030138	BC051665
TCONS_00027458	Zfp808
TCONS_00027555	Gm7822
TCONS_00030446	Zfp712
TCONS_00030667	Rhobtb3
TCONS_00027928	null
TCONS_00030876	Gm9776
TCONS_00031035	null
TCONS_00033969	Gm10044
TCONS_00034066	Gm281
TCONS_00031806	Lrmda
TCONS_00034331	Zcchc24
TCONS_00031939	Gm25697
TCONS_00034669	Sftpd
TCONS_00032457	Gm21154
TCONS_00032465	Gm7324
TCONS_00034750	4930503E14Rik
TCONS_00034931	Pnp
TCONS_00032827	Gm20687
TCONS_00033684	null
TCONS_00035923	null
TCONS_00035978	Gpc5
TCONS_00036503	Zfp622
TCONS_00038960	Dpys
TCONS_00038969	Lrp12
TCONS_00036756	null
TCONS_00036793	Gm10373
TCONS_00036825	null
TCONS_00036893	Utp23
TCONS_00039216	Gm29904
TCONS_00037083	null
TCONS_00037145	Gm7859
TCONS_00037519	null
TCONS_00037745	null
TCONS_00040233	2610037D02Rik
TCONS_00040883	Gm30567
TCONS_00040999	Shisa9
TCONS_00041362	Masp1
TCONS_00043127	Gm49516
TCONS_00043285	Gm49695
TCONS_00041621	Kpna1
TCONS_00043497	Arhgap31
TCONS_00041728	Lsamp
TCONS_00043701	null
TCONS_00043772	null
TCONS_00043809	Olfr206
TCONS_00044032	Mir99ahg
TCONS_00042192	null
TCONS_00042347	Gm7307
TCONS_00042510	B3galt5
TCONS_00042553	null
TCONS_00046868	Gm41517
TCONS_00044746	6530411M01Rik
TCONS_00047173	null
TCONS_00045207	BC003965
TCONS_00047724	Wdr4
TCONS_00045623	Rxrb
TCONS_00045668	Ehmt2
TCONS_00048433	Zfp119a
TCONS_00048765	null
TCONS_00048815	Dlgap1
TCONS_00046637	null
TCONS_00051221	null
TCONS_00049503	null
TCONS_00049568	Klhl14
TCONS_00051333	Ccdc178
TCONS_00051433	null
TCONS_00050052	Dpysl3
TCONS_00050124	Eif1a
TCONS_00052039	Htr4
TCONS_00050448	Gm24848
TCONS_00050583	null
NOMERGE_TCONS_00000724	Ccdc68
TCONS_00052446	null
TCONS_00052466	B020010K11Rik
TCONS_00050905	Zadh2
TCONS_00054323	Stxbp3-ps
TCONS_00054469	Olfr1482-ps1
CUFF.24169.1	null
TCONS_00054532	null
TCONS_00054645	1700028P14Rik
TCONS_00053192	Vldlr
TCONS_00055033	Slit1
TCONS_00055397	null
TCONS_00053934	Emx2os
TCONS_00107962	Sytl5
TCONS_00108189	Jade3
TCONS_00108234	null
TCONS_00110959	Gm5934
TCONS_00108738	null
TCONS_00111497	Gm14643
TCONS_00111506	Gm14643
TCONS_00111701	Gpc4
TCONS_00111746	Gm14633
TCONS_00109041	Fgf13
TCONS_00111778	null
TCONS_00111926	1700111N16Rik
TCONS_00109288	Srpk3
TCONS_00109333	null
TCONS_00112119	F8
CUFF.50214.1	F8
TCONS_00112186	Mageb16
TCONS_00109540	null
TCONS_00112308	Gm25332
TCONS_00109621	null
TCONS_00112843	null
TCONS_00110306	Gm15153
TCONS_00110375	Map7d2
TCONS_00110380	Bclaf3
TCONS_00113350	Syap1
TCONS_00113370	null
TCONS_00110494	Gpm6b

## Sheet: DE_transcripts
Table S2: List of NSN-SN DEGs
TranscriptID	baseMean	log2FoldChange	lfcSE	pvalue	padj
TCONS_00004006	27.5269	-0.592442	0.1655	4.06634e-05	0.000907187
TCONS_00081062	3.11313	-8.63186	2.77853	3.44063e-17	2.50275e-14
TCONS_00000067	6.57844	-0.750079	0.284501	0.00059977	0.00755163
TCONS_00004104	137.832	0.364202	0.144145	0.00270521	0.0240508
TCONS_00104688	2.59666	-8.16758	2.86982	1.12625e-07	6.80129e-06
TCONS_00104963	0.980027	-6.47425	2.60383	5.61288e-06	0.000183687
TCONS_00108738	0.884352	-6.28704	2.57489	8.97824e-06	0.00026558
TCONS_00105141	2.39022	-6.04156	1.3613	1.79512e-11	4.0461e-09
TCONS_00012060	2.63204	-4.9599	0.831872	7.92554e-16	4.22775e-13
TCONS_00091601	3.76055	-4.79052	0.707195	1.67273e-15	8.36522e-13
TCONS_00004179	23.2509	-0.627511	0.201695	0.000188156	0.00309461
TCONS_00000247	118.121	-0.511727	0.169995	0.000390066	0.00541389
TCONS_00004251	178.244	0.27296	0.115912	0.00713928	0.0490343
TCONS_00103707	1.10793	-4.66331	1.37652	1.15229e-06	4.89875e-05
TCONS_00012055	1.05233	-4.65517	1.32912	1.79047e-07	9.87223e-06
TCONS_00000363	296.217	-0.271944	0.0935313	0.00154853	0.0156447
TCONS_00004396	68.0881	0.276399	0.113463	0.00581256	0.042585
TCONS_00000390	13.7583	-0.692388	0.243996	0.000388872	0.0054067
TCONS_00000432	19.7906	-0.606212	0.246281	0.00136691	0.0142599
TCONS_00002949	1.11995	-4.641	1.52411	6.40555e-05	0.00129791
TCONS_00004513	176.879	0.615834	0.145296	2.34706e-06	9.02884e-05
TCONS_00004524	202.568	0.34263	0.137232	0.00330112	0.0278449
TCONS_00000583	111.494	-0.423058	0.11371	4.27565e-05	0.000945072
TCONS_00004601	81.9225	0.662933	0.145783	5.35639e-07	2.52113e-05
TCONS_00000599	24.3515	-0.894565	0.177972	3.69483e-08	2.64129e-06
TCONS_00000646	23.4043	-0.53439	0.194541	0.000779746	0.00923961
TCONS_00000656	79.278	-0.59505	0.17982	0.000112956	0.00201381
TCONS_00000667	7.23538	-0.636455	0.367613	0.00589049	0.0429427
TCONS_00004708	139.703	-0.691185	0.117058	3.94026e-10	6.00533e-08
TCONS_00000747	33.4283	-0.469952	0.135339	8.96743e-05	0.00169229
TCONS_00004838	56.0616	0.536597	0.15516	6.99188e-05	0.00138995
TCONS_00004890	315.085	0.353235	0.0985436	9.30738e-05	0.00174002
TCONS_00004928	3.32757	-0.800994	0.47775	0.00466789	0.0363328
TCONS_00004949	73.6652	-0.281339	0.117732	0.00644114	0.0457107
TCONS_00001026	35.5828	-0.446266	0.189262	0.00301502	0.0261089
TCONS_00001028	53.9789	0.35663	0.144213	0.00326969	0.0276412
TCONS_00005015	13.2987	-0.538994	0.22042	0.00165094	0.0164406
TCONS_00004159	1.55641	-4.45549	1.10035	5.7404e-08	3.84768e-06
TCONS_00005075	547.581	0.206072	0.0766745	0.00422314	0.0336233
TCONS_00005082	65.4034	-0.335287	0.109083	0.000653855	0.00805516
TCONS_00001111	53.9602	-0.501379	0.119724	4.66354e-06	0.000158788
TCONS_00005169	36.1113	-0.730063	0.162945	7.27959e-07	3.27234e-05
TCONS_00001125	37.5235	-0.376133	0.149886	0.00279196	0.0245628
TCONS_00001146	8.58036	0.674475	0.388378	0.00485338	0.0375106
TCONS_00001153	75.8967	-0.296348	0.125008	0.00630896	0.0449737
TCONS_00098818	2.97736	-4.45427	0.696809	4.79773e-14	1.87263e-11
TCONS_00001178	10.4573	-0.914357	0.239458	9.62828e-06	0.0002822
TCONS_00001184	4.85049	-0.746368	0.461792	0.0053197	0.0399561
TCONS_00005255	59.2568	0.615818	0.182493	7.17519e-05	0.0014211
TCONS_00001256	105.247	0.389587	0.120013	0.0002652	0.00406513
TCONS_00005259	277.69	0.303153	0.11148	0.0022306	0.0205979
TCONS_00005287	20.743	-0.399722	0.179352	0.00498057	0.0382087
TCONS_00005327	7.79349	-0.559339	0.261628	0.00319359	0.0271663
TCONS_00092355	0.962607	-4.43067	1.48252	6.84997e-05	0.00137282
TCONS_00001321	17.2123	-0.847922	0.183799	3.34637e-07	1.66828e-05
TCONS_00005351	16.8986	-0.422045	0.206952	0.00680848	0.0474135
TCONS_00001386	31.8311	0.632518	0.221458	0.0003767	0.00526958
TCONS_00001431	209.98	-0.230829	0.0904383	0.00555316	0.0412569
TCONS_00005559	52.8127	0.46066	0.18254	0.00170759	0.0168721
NOMERGE_TCONS_00000016	35.6875	0.304843	0.121246	0.00407521	0.0327387
TCONS_00005562	564.839	0.415494	0.0815954	8.0218e-08	5.15554e-06
TCONS_00001490	5.55263	-0.815887	0.447518	0.00353138	0.0293598
TCONS_00001512	3.3675	-0.897842	0.48987	0.00312282	0.0267116
CUFF.26780.1	0.906493	-4.30032	1.3897	1.17162e-05	0.000326078
TCONS_00001630	32.6691	-0.701188	0.158191	8.83584e-07	3.89532e-05
TCONS_00001638	325.035	0.264538	0.0832722	0.000653105	0.00805212
TCONS_00001647	24.6884	-0.747346	0.185174	4.87211e-06	0.000163114
TCONS_00005746	442.737	0.323336	0.115957	0.00161048	0.016127
TCONS_00005754	170.006	-0.503674	0.169402	0.000441809	0.00596782
TCONS_00001689	581.576	-0.347118	0.156249	0.00690938	0.0479076
TCONS_00001711	43.023	-0.668215	0.135122	8.12787e-08	5.20281e-06
TCONS_00001790	28.288	-0.474178	0.196835	0.00244351	0.0222768
TCONS_00001809	8.38702	-0.846768	0.287524	0.000223838	0.00356426
TCONS_00001840	324.834	-0.257195	0.0853818	0.00120442	0.0129794
TCONS_00001867	63.7738	0.354757	0.161482	0.00653629	0.0460388
TCONS_00005888	130.354	0.32446	0.134332	0.0045665	0.0357698
TCONS_00005906	14.3911	-0.833568	0.205734	4.02885e-06	0.00014108
TCONS_00012342	1.34577	-4.28728	1.09086	1.48075e-07	8.37328e-06
TCONS_00001940	30.5116	-0.642323	0.176287	2.94575e-05	0.000703595
TCONS_00001961	19.5872	-0.544478	0.19582	0.000655484	0.00806901
TCONS_00002003	40.3292	-0.290693	0.11865	0.00522038	0.0395779
TCONS_00002030	81.7099	-0.372611	0.138502	0.00172494	0.0169559
TCONS_00005995	44.0566	-0.315009	0.137825	0.00700967	0.0484142
TCONS_00111778	1.7618	-4.24548	0.909917	1.88295e-09	2.21565e-07
TCONS_00006068	2.56518	-0.959382	0.659267	0.00513514	0.0391136
TCONS_00002207	3.40108	-0.90602	0.423771	0.00163218	0.0162943
TCONS_00014609	6.62023	-4.24191	0.453706	1.73231e-21	3.46526e-18
TCONS_00034066	2.58882	-4.16659	0.745938	5.05314e-11	9.86164e-09
TCONS_00062270	1.60878	-4.04847	1.03554	1.24629e-06	5.21297e-05
TCONS_00092790	1.58508	-4.02802	0.904664	6.9932e-09	6.39498e-07
TCONS_00002306	33.1543	0.529445	0.28331	0.00560419	0.0415082
TCONS_00006156	10.1826	-0.600797	0.254509	0.00181095	0.0175471
TCONS_00006234	102.771	-0.313904	0.101626	0.000693843	0.00843737
CUFF.34840.1	1.11148	-3.9848	1.18341	1.60299e-05	0.00042401
TCONS_00036503	2.19737	-3.87717	0.758571	1.36976e-09	1.66062e-07
TCONS_00002505	19.3543	-0.740259	0.180324	3.56712e-06	0.000126573
TCONS_00006360	19.305	0.479092	0.220908	0.00393759	0.0318731
TCONS_00006110	3.1611	-3.84954	0.670837	4.76117e-10	6.99019e-08
TCONS_00002644	19.4154	0.664536	0.225767	0.000288143	0.00435014
TCONS_00006504	199.17	0.472243	0.125301	2.72085e-05	0.00066173
TCONS_00002715	36.9677	0.390702	0.152732	0.00225254	0.0207559
TCONS_00006556	68.7629	-0.464291	0.117597	1.48501e-05	0.000400078
TCONS_00002763	53.6662	-0.681924	0.123102	3.34169e-09	3.56514e-07
TCONS_00002766	78.869	-0.270784	0.102	0.00335304	0.0281969
TCONS_00002783	426.551	0.390505	0.107835	6.74978e-05	0.00135529
TCONS_00006643	39.456	0.351364	0.157958	0.00630985	0.0449737
TCONS_00006679	78.0332	0.486548	0.244975	0.00517426	0.0393483
TCONS_00045525	0.770185	-3.84663	1.53014	0.000577869	0.00732314
TCONS_00002916	72.1055	-0.795704	0.206324	1.00992e-05	0.00029068
TCONS_00067089	1.48915	-3.8024	0.957382	2.56341e-07	1.33189e-05
TCONS_00006846	503.833	0.278994	0.0935671	0.00114701	0.0124868
TCONS_00006890	2.12025	-3.73076	0.829953	7.68396e-08	4.95832e-06
TCONS_00027700	4.07281	-3.72489	0.532417	2.78853e-13	9.91662e-11
NOMERGE_TCONS_00000070	27.1945	0.627127	0.21205	0.000300203	0.00444006
TCONS_00100296	8.02914	-3.70646	0.403575	6.10886e-21	8.14667e-18
TCONS_00035630	5.09892	-3.68213	0.501454	2.25533e-14	1.00255e-11
TCONS_00006972	12.7429	0.52706	0.247975	0.00368684	0.0304126
TCONS_00007004	9.33834	-0.614413	0.284513	0.00256912	0.0232019
TCONS_00007063	124.718	-0.433689	0.118654	5.41464e-05	0.00114164
TCONS_00003142	142.847	0.438594	0.187556	0.0029419	0.0256563
TCONS_00007093	146.454	0.190851	0.0725795	0.00538921	0.0403405
TCONS_00003151	47.2008	0.426841	0.138172	0.000393525	0.00544774
TCONS_00111497	2.31406	-3.66145	0.754724	2.11299e-08	1.64947e-06
TCONS_00003195	323.851	-0.714088	0.17151	3.24167e-06	0.000116576
TCONS_00007208	151.173	0.45832	0.17958	0.00156864	0.0157905
TCONS_00007231	15.6865	0.752476	0.225561	6.96928e-05	0.00138891
TCONS_00090904	0.895041	-3.60811	1.06937	4.0556e-06	0.000141707
TCONS_00003249	2.32758	-0.876321	0.543338	0.00450649	0.0354385
TCONS_00007433	90.4295	0.56451	0.132183	2.37251e-06	9.08308e-05
TCONS_00102111	1.32997	-3.60718	1.01965	4.82477e-06	0.000162549
TCONS_00003430	2.62944	-0.815017	0.552796	0.00578745	0.0424652
TCONS_00007540	1.59474	-0.97852	0.773237	0.00648648	0.04589
TCONS_00007558	159.069	0.242766	0.0732785	0.00047413	0.00632819
TCONS_00007626	823.67	-0.336814	0.126465	0.0022802	0.0209352
TCONS_00003555	23.6199	-0.666668	0.267188	0.00109033	0.0120269
TCONS_00003568	122.989	0.406412	0.109363	4.3764e-05	0.000960706
TCONS_00003589	11.053	-0.71476	0.224204	0.000122478	0.00215151
TCONS_00003595	147.104	0.443751	0.134727	0.000171177	0.00284165
TCONS_00003597	132.932	0.542797	0.123097	1.36387e-06	5.62525e-05
TCONS_00007688	318.238	0.505877	0.112191	9.8189e-07	4.25832e-05
TCONS_00003650	6.64837	-0.94283	0.441191	0.00174602	0.0171001
TCONS_00109540	1.24277	-3.59665	1.05405	1.63707e-05	0.000430889
TCONS_00003740	12.6055	-0.776966	0.201811	9.89843e-06	0.000288533
TCONS_00003809	43.2917	0.300826	0.128645	0.00652391	0.0459921
TCONS_00007983	15.3184	0.685861	0.268763	0.000809384	0.00948212
TCONS_00003927	306.412	0.493332	0.134608	3.64616e-05	0.000828828
TCONS_00003942	3.74833	-0.956594	0.456175	0.00170827	0.0168721
TCONS_00003953	14.9043	0.793405	0.291111	0.000431336	0.00586961
TCONS_00055505	21.3914	-0.90865	0.167719	4.93155e-09	4.9635e-07
TCONS_00055518	146.222	-0.549692	0.10115	8.55627e-09	7.56497e-07
TCONS_00059358	4.01379	-0.787708	0.425779	0.00347245	0.0289727
TCONS_00055637	2.07868	-0.868796	0.619706	0.00589086	0.0429427
TCONS_00050124	2.12039	-3.59388	0.666293	5.39342e-10	7.77575e-08
TCONS_00059482	222.945	0.358375	0.0901097	1.94684e-05	0.000496896
TCONS_00059505	397.391	0.267463	0.0662967	2.46078e-05	0.000607714
TCONS_00057632	1.50324	-3.57818	0.950134	4.74337e-06	0.000160482
TCONS_00059634	14.252	-0.603586	0.220497	0.000630566	0.00782851
TCONS_00030138	1.4814	-3.57006	0.790373	1.55711e-08	1.27787e-06
TCONS_00055755	309.716	0.354262	0.0701674	1.29936e-07	7.5889e-06
TCONS_00055763	117.458	0.343964	0.104742	0.000295574	0.00439518
TCONS_00059671	2.30344	-0.754929	0.545206	0.00724982	0.0495384
TCONS_00059692	39.1147	-0.835233	0.208059	4.83534e-06	0.000162563
TCONS_00059724	76.5219	0.483176	0.187101	0.00130257	0.0137681
TCONS_00055824	40.0259	-0.604991	0.15223	8.68487e-06	0.000258816
TCONS_00055831	20.9345	-0.492709	0.173924	0.00066612	0.00818105
TCONS_00081553	3.06832	-3.55882	0.76618	1.26669e-07	7.4525e-06
TCONS_00055859	22.0914	-0.371199	0.152925	0.00354093	0.0294061
TCONS_00059796	14.854	-0.734	0.207335	3.46696e-05	0.000797151
TCONS_00059838	19.2185	-0.419419	0.190887	0.00499913	0.0383147
NOMERGE_TCONS_00000804	104.511	0.403034	0.0785661	7.34932e-08	4.78094e-06
TCONS_00059841	1899.99	0.37338	0.068962	1.86292e-08	1.50567e-06
TCONS_00055917	149.923	0.317769	0.073349	5.295e-06	0.000174713
TCONS_00055919	4.81144	-0.963423	0.365428	0.000486989	0.00646835
TCONS_00055923	10.6549	-0.94213	0.264931	2.7613e-05	0.000669388
CUFF.50214.1	1.87206	-3.54271	0.728144	4.18917e-09	4.29739e-07
TCONS_00020660	1.54039	-3.5401	0.929609	2.46578e-06	9.35067e-05
TCONS_00102027	1.30008	-3.50548	1.04601	1.1808e-05	0.000328061
TCONS_00059933	14.1266	-0.775171	0.246904	0.00013902	0.00238705
TCONS_00059949	25.5598	-0.618189	0.21745	0.00046574	0.0062266
TCONS_00067497	1.51923	-3.48618	0.829925	1.18294e-07	7.01134e-06
TCONS_00059965	21.9654	-0.613533	0.178549	6.40722e-05	0.00129791
TCONS_00018163	1.34614	-3.44059	1.14664	6.99066e-05	0.00138995
TCONS_00014487	3.15273	-3.4205	0.582586	3.2777e-10	5.14245e-08
TCONS_00042553	2.00233	-3.4008	0.825053	1.28887e-06	5.35525e-05
TCONS_00056091	26.8691	-0.613382	0.21238	0.000396803	0.00548363
TCONS_00060046	31.0266	0.7406	0.315307	0.00109504	0.0120605
TCONS_00056119	38.9009	-0.375071	0.124457	0.000637772	0.0078933
TCONS_00039216	1.1574	-3.38246	0.943503	1.99859e-06	7.9094e-05
TCONS_00056142	26.3182	0.446244	0.226645	0.00671676	0.0469997
TCONS_00056158	18.4217	-0.87631	0.180919	1.0157e-07	6.2758e-06
TCONS_00060094	10.9852	-0.511227	0.279804	0.00713288	0.0490114
TCONS_00060100	433.295	0.274209	0.115141	0.00669621	0.0468969
TCONS_00056230	44.3051	-0.549684	0.173308	0.000204502	0.00331575
TCONS_00056240	25.1222	-0.428813	0.198393	0.00496024	0.0381079
TCONS_00060143	37.2146	0.543938	0.180456	0.000301791	0.00445942
TCONS_00056252	441.278	-0.492677	0.130278	2.65307e-05	0.000647212
TCONS_00060209	192.326	0.332211	0.0953815	0.000154284	0.00260994
NOMERGE_TCONS_00000828	59.0989	0.344634	0.0955544	9.4449e-05	0.00176162
TCONS_00060246	10.1313	-0.492999	0.256918	0.0063919	0.0454644
TCONS_00026372	2.01226	-3.36848	0.782341	3.79537e-07	1.86884e-05
TCONS_00056308	75.071	-0.34203	0.105631	0.000359826	0.00508683
TCONS_00060267	37.4106	0.492983	0.178897	0.000808069	0.00948059
TCONS_00005057	8.32783	-3.36481	0.340692	9.68548e-24	2.58328e-20
TCONS_00056394	78.8579	-0.391719	0.129441	0.000563758	0.00720017
TCONS_00056464	30.7688	-0.567101	0.188998	0.000322509	0.00470475
TCONS_00052039	1.04118	-3.3551	0.966826	6.79446e-06	0.000214461
TCONS_00060621	17.4405	-0.368059	0.170378	0.00683774	0.047557
TCONS_00060638	8.77752	-0.530122	0.256877	0.00410991	0.0329679
TCONS_00060695	92.8523	0.326391	0.143568	0.0064014	0.0454892
TCONS_00060711	10.8031	-0.585902	0.231482	0.0011293	0.0123697
TCONS_00060747	53.2342	0.419367	0.110281	3.21235e-05	0.000752812
NOMERGE_TCONS_00000959	10.1362	0.474056	0.249694	0.00731783	0.0499178
TCONS_00056739	30.5809	0.58063	0.182293	0.000158316	0.0026557
TCONS_00060778	8.93806	-0.905846	0.482209	0.00299894	0.026026
TCONS_00065766	1.30334	-3.28611	0.95279	1.67587e-05	0.000439448
TCONS_00056750	33.8172	-0.426931	0.147226	0.000736399	0.00887395
TCONS_00056766	130.674	-0.452753	0.166464	0.0011485	0.0124945
TCONS_00056783	106.419	0.608965	0.170531	3.54011e-05	0.000809448
TCONS_00056804	12.1311	-0.487249	0.229428	0.00438052	0.0346009
TCONS_00060830	38.79	0.678933	0.235045	0.000295602	0.00439518
TCONS_00060865	60.0716	0.388006	0.101539	3.30192e-05	0.000765807
TCONS_00060905	21.5429	-0.853374	0.175024	9.43294e-08	5.89068e-06
TCONS_00035923	1.30322	-3.28118	0.855572	1.32123e-06	5.46348e-05
TCONS_00056945	10.1049	0.649124	0.369137	0.00480296	0.0372392
TCONS_00056958	491.906	0.355263	0.126875	0.00131731	0.013877
TCONS_00041362	1.29317	-3.22375	0.867621	2.28824e-06	8.8451e-05
TCONS_00061061	38.2957	0.56153	0.212743	0.000843192	0.0098064
TCONS_00021150	1.49572	-3.22294	0.745778	1.42248e-07	8.15913e-06
TCONS_00037306	13.6518	-3.20959	0.281928	6.58819e-31	3.51436e-27
TCONS_00030769	7.8023	-3.20586	0.343325	6.57548e-22	1.50325e-18
TCONS_00014662	1.81617	-3.19845	0.721481	1.44671e-07	8.26849e-06
TCONS_00057104	117.052	0.377334	0.114949	0.000249258	0.00386518
TCONS_00061186	86.7101	0.276849	0.112124	0.00530104	0.0398837
TCONS_00043701	1.11698	-3.1951	1.04557	3.9725e-05	0.000894819
TCONS_00057168	81.4017	0.41442	0.147731	0.000962901	0.0109286
TCONS_00064951	3.34018	-3.16217	0.560088	1.25181e-09	1.54098e-07
TCONS_00013950	1.23151	-3.13144	0.919482	1.3888e-05	0.000378409
TCONS_00061348	204.566	0.199563	0.0733674	0.00396978	0.0320406
TCONS_00061351	25.9332	0.599785	0.229248	0.000842921	0.0098064
TCONS_00057281	77.5314	0.39051	0.145513	0.00154063	0.0155747
TCONS_00057288	12.2969	-0.699721	0.304744	0.00167823	0.0166502
TCONS_00061412	822.429	0.264982	0.0854822	0.000844603	0.00981567
TCONS_00061416	75.1672	0.392863	0.171615	0.00425983	0.0338481
TCONS_00057370	6.29312	0.579781	0.322903	0.00636513	0.0453119
TCONS_00024646	1.174	-3.07331	0.85725	4.39351e-06	0.000151203
TCONS_00061480	7.70425	-0.872928	0.340728	0.000596329	0.00752606
NOMERGE_TCONS_00000973	20.7474	-0.53115	0.159717	0.000120096	0.00211197
TCONS_00057453	34.9662	-0.400559	0.150868	0.00168133	0.0166706
TCONS_00061629	186.313	0.378063	0.149534	0.00250076	0.022674
TCONS_00082550	6.48927	-3.0379	0.44113	4.90465e-13	1.70629e-10
TCONS_00103126	4.44761	-3.03072	0.487577	5.98435e-11	1.14009e-08
TCONS_00057603	45.41	-0.301952	0.121247	0.0043957	0.0346866
TCONS_00057619	180.87	0.219156	0.085926	0.00587866	0.0429179
TCONS_00055033	2.08388	-3.02263	0.625318	5.24523e-08	3.58715e-06
TCONS_00035437	3.33447	-3.0216	0.521492	8.32748e-10	1.11054e-07
TCONS_00057641	48.3802	-0.634466	0.172134	2.54855e-05	0.000624571
TCONS_00057672	4.0597	-0.879317	0.379075	0.0011819	0.0128056
TCONS_00057694	208.842	-0.610725	0.123852	1.08996e-07	6.65752e-06
TCONS_00061752	61.03	-0.793894	0.153662	2.34606e-08	1.78781e-06
TCONS_00110380	1.79406	-2.99264	0.677083	2.94401e-07	1.48154e-05
TCONS_00080183	1.77676	-2.98535	0.688771	4.56967e-07	2.1838e-05
TCONS_00057773	165.013	0.577047	0.116865	9.67596e-08	6.00172e-06
TCONS_00061847	116.67	0.404905	0.163436	0.00246158	0.0223949
TCONS_00057790	10.5026	-0.620274	0.242556	0.000981086	0.0110566
TCONS_00061882	83.0161	-0.911337	0.160555	1.15078e-09	1.45007e-07
TCONS_00096834	1.31957	-2.97591	0.763414	1.3908e-06	5.72158e-05
TCONS_00086069	2.23676	-2.92577	0.674039	7.61034e-07	3.41143e-05
TCONS_00057819	1264.84	-0.709016	0.13915	3.77307e-08	2.68358e-06
TCONS_00033423	3.60544	-2.92139	0.561445	1.90613e-08	1.52519e-06
TCONS_00061929	183.685	-0.232698	0.0925096	0.00601087	0.0433098
TCONS_00057852	67.951	0.416684	0.137466	0.000482553	0.00643524
TCONS_00057886	484.76	0.500391	0.189798	0.00104195	0.0116149
TCONS_00057890	3.4316	-0.968645	0.391945	0.000747563	0.00896795
TCONS_00077577	2.29335	-2.89952	0.638979	4.42407e-07	2.13248e-05
TCONS_00095148	2.27447	-2.88911	0.740802	5.16828e-06	0.000171593
TCONS_00057917	20.2249	-0.505958	0.193404	0.00122052	0.0131175
TCONS_00057920	15.1468	-0.776627	0.201509	9.59906e-06	0.00028186
TCONS_00062016	344.451	-0.242833	0.0993119	0.00699996	0.048368
TCONS_00113126	3.93233	-2.87646	0.453378	2.3552e-11	5.23475e-09
TCONS_00062034	607.012	0.690179	0.216228	0.00010877	0.00196091
TCONS_00057986	5.65955	-0.693382	0.348576	0.00306779	0.0264087
TCONS_00062074	3.30336	-0.742303	0.436637	0.00482357	0.0373809
TCONS_00058095	19.3919	-0.461609	0.216196	0.00466691	0.0363328
TCONS_00108800	2.7622	-2.86398	0.563072	2.95307e-08	2.20346e-06
TCONS_00062167	48.4012	0.370342	0.14205	0.00214851	0.0199899
TCONS_00058167	12.3396	-0.473049	0.247593	0.00710257	0.048845
TCONS_00058181	5.14625	-0.748441	0.32852	0.00146836	0.0150801
TCONS_00058218	83.8693	-0.624752	0.167138	2.14e-05	0.000536779
TCONS_00062244	6.72527	-0.761344	0.393774	0.00293335	0.0255956
TCONS_00069281	0.908734	-2.82734	1.02317	0.000115408	0.0020498
TCONS_00036793	2.44927	-2.81739	0.716815	6.33389e-06	0.000201513
TCONS_00058276	17.7763	-0.688353	0.339678	0.00300296	0.0260327
TCONS_00062330	255.424	0.201596	0.0710497	0.0027327	0.024238
TCONS_00061075	3.12899	-2.8022	0.506833	3.53333e-09	3.74463e-07
TCONS_00029855	1.58515	-2.78823	0.746977	8.4691e-06	0.000255392
TCONS_00104859	2.06235	-2.78725	0.841933	4.46011e-05	0.00097374
TCONS_00058427	87.6159	-0.602318	0.14366	3.50438e-06	0.000124901
TCONS_00062598	1.02633	-2.78373	0.906468	5.16529e-05	0.00110009
TCONS_00084369	1.47134	-2.77062	0.751679	5.12349e-06	0.00017046
TCONS_00058523	117.505	-0.382031	0.141376	0.00164824	0.0164239
TCONS_00058529	3.38002	-0.815972	0.419705	0.00274141	0.0242905
TCONS_00004175	2.42538	-2.75752	0.594314	2.51178e-07	1.30931e-05
TCONS_00058550	22.2125	0.526886	0.16635	0.000215119	0.00345291
TCONS_00058559	99.0377	0.341663	0.131489	0.00250666	0.0227147
TCONS_00058580	12.9531	-0.484157	0.246663	0.00598354	0.0432106
TCONS_00020063	6.6205	-2.74942	0.331455	1.3828e-17	1.22938e-14
TCONS_00062622	60.8738	0.357953	0.15792	0.00544778	0.0406817
TCONS_00053545	5.06055	-2.74863	0.437545	3.74843e-11	7.59319e-09
TCONS_00058710	64.0084	-0.399966	0.177123	0.00487326	0.0376202
TCONS_00058716	7.66787	-0.615315	0.307018	0.00372785	0.0306089
TCONS_00062719	10.1684	-0.50886	0.270277	0.00639507	0.0454644
TCONS_00062733	18.734	-0.471809	0.185842	0.00165444	0.016455
TCONS_00062757	39.4148	0.394945	0.131483	0.000605097	0.0075829
TCONS_00062772	61.4025	0.58246	0.240021	0.00135339	0.0141465
TCONS_00062778	429.961	0.376618	0.0899416	7.30852e-06	0.000227103
TCONS_00062813	59.7192	-0.473075	0.172071	0.000970538	0.0109826
TCONS_00069785	3.09086	-2.73517	0.526212	1.89214e-08	1.52161e-06
TCONS_00062827	10.4426	-0.558349	0.2365	0.00187714	0.0180963
TCONS_00107881	3.6045	-2.73261	0.45449	1.95664e-10	3.296e-08
TCONS_00062872	36.3388	0.607734	0.145675	3.57516e-06	0.000126578
TCONS_00058861	38.8368	0.60081	0.142833	3.10219e-06	0.000111811
TCONS_00062923	18.8596	-0.497549	0.233753	0.00399462	0.0322045
TCONS_00078885	1.8864	-2.7204	0.628887	9.56011e-07	4.15735e-05
TCONS_00057262	0.992986	-2.71703	0.8678	3.19366e-05	0.000750486
TCONS_00058905	7.08178	-0.840261	0.329057	0.000667324	0.00818956
TCONS_00062987	14.2991	-0.44696	0.205976	0.00458602	0.0358876
TCONS_00058918	22.4382	0.382445	0.153145	0.00287299	0.0251926
TCONS_00062996	418.188	0.245949	0.0726841	0.000348138	0.00495222
TCONS_00058942	1585.47	0.244559	0.064308	7.259e-05	0.00142885
TCONS_00058967	6.34374	-0.591973	0.302801	0.00412876	0.0330528
TCONS_00059157	37.2368	0.566125	0.192201	0.000344141	0.00492162
TCONS_00059162	221.911	0.45143	0.17519	0.00151198	0.0153529
TCONS_00059165	99.9355	0.399278	0.106394	3.95352e-05	0.000892359
TCONS_00059187	116.735	0.324382	0.0828454	3.04142e-05	0.000721064
TCONS_00043597	4.9035	-2.71305	0.494234	1.96662e-09	2.28057e-07
TCONS_00059192	44.8583	-0.554927	0.142215	1.29918e-05	0.000356618
TCONS_00034669	1.31893	-2.70619	0.799174	2.7269e-05	0.000662195
TCONS_00066421	13.5827	-0.546525	0.257422	0.00353352	0.0293598
TCONS_00063508	93.6014	0.4305	0.145254	0.000550195	0.00707779
TCONS_00091654	6.80262	-2.70197	0.526339	2.09938e-08	1.64688e-06
TCONS_00072618	1.18139	-2.68131	0.780548	1.07158e-05	0.000302443
NOMERGE_TCONS_00001632	1.19915	-2.65901	0.845168	3.98469e-05	0.000894819
TCONS_00066517	48.933	-0.781552	0.154254	3.83071e-08	2.71252e-06
TCONS_00012138	1.25398	-2.65632	0.973595	0.000212222	0.00340983
TCONS_00058304	35.4536	-2.6502	0.231218	1.36451e-31	1.09181e-27
TCONS_00066568	101.959	-0.779674	0.0972478	1.11583e-16	7.14267e-14
TCONS_00094595	1.096	-2.62905	0.977274	0.000148745	0.0025377
TCONS_00066589	14.2317	-0.863102	0.235299	1.87395e-05	0.000484473
TCONS_00066616	86.3625	-0.669001	0.170041	8.94782e-06	0.00026517
TCONS_00060053	4.52098	-2.62506	0.39871	4.48857e-12	1.10509e-09
TCONS_00066710	74.6684	-0.243444	0.0996272	0.00684316	0.047557
TCONS_00063800	14.124	-0.420298	0.200795	0.00614222	0.0439205
TCONS_00066773	5.04973	-0.744767	0.409485	0.00420813	0.0335539
TCONS_00063841	43.7993	0.301791	0.117789	0.00363745	0.0300672
TCONS_00063913	3.33089	-0.987	0.423299	0.00100851	0.0113099
TCONS_00063930	18.2328	-0.576479	0.201788	0.000487056	0.00646835
TCONS_00064028	44.8273	-0.502728	0.110387	8.47408e-07	3.76696e-05
TCONS_00066942	188.611	0.300031	0.0982633	0.000809089	0.00948212
TCONS_00066954	35.5928	-0.334449	0.140889	0.00498291	0.0382087
TCONS_00095411	3.36226	-2.6211	0.47604	3.81098e-09	3.9602e-07
TCONS_00064137	236.651	0.260382	0.0973064	0.00325021	0.0275056
TCONS_00092660	2.48131	-2.60444	0.558846	2.93573e-07	1.48154e-05
TCONS_00067082	100.178	0.563215	0.177043	0.00016134	0.00270076
TCONS_00096356	3.2481	-2.58842	0.482561	6.94985e-09	6.39186e-07
TCONS_00067245	174.682	0.394439	0.108191	6.06319e-05	0.00124237
TCONS_00106914	2.65484	-2.58025	0.531511	1.09758e-07	6.67857e-06
TCONS_00067261	289.195	0.431709	0.133103	0.000217612	0.00348594
TCONS_00070389	1.65774	-2.5777	0.846667	8.40166e-05	0.00160444
TCONS_00065984	19.1159	-2.55931	0.244655	1.0484e-26	4.19438e-23
NOMERGE_TCONS_00001094	32.1015	0.369296	0.146509	0.00277849	0.0244912
TCONS_00064454	10.7623	-0.787766	0.221921	3.06968e-05	0.000726688
TCONS_00046370	4.14519	-2.55219	0.448662	9.4602e-10	1.2209e-07
TCONS_00064513	946.134	0.403248	0.114742	9.54739e-05	0.00177042
TCONS_00027928	1.30248	-2.53256	0.961075	0.000184388	0.00304925
TCONS_00067438	30.9709	-0.867268	0.161676	6.71993e-09	6.21613e-07
TCONS_00067443	5.34854	-0.909537	0.337074	0.000435184	0.00590691
TCONS_00064644	107.078	-0.429723	0.0876925	2.10015e-07	1.11657e-05
TCONS_00091549	2.85079	-2.52693	0.482669	1.41408e-08	1.19102e-06
TCONS_00067610	187.647	0.212623	0.080556	0.00469144	0.0364629
TCONS_00067629	199.528	0.430293	0.11808	5.1182e-05	0.00109354
TCONS_00064748	7.55993	-0.68431	0.272335	0.000949593	0.0108082
TCONS_00067646	364.675	0.200499	0.0743527	0.00423198	0.0336602
TCONS_00067660	456.955	0.320903	0.119624	0.0022402	0.0206747
TCONS_00041472	3.7803	-2.52561	0.468113	7.18172e-09	6.49317e-07
TCONS_00064807	43.8057	0.467044	0.152511	0.000357418	0.00506174
TCONS_00067690	37.1302	-0.590537	0.24406	0.00157249	0.0158168
TCONS_00064847	419.406	-0.245733	0.100879	0.00708609	0.0487684
TCONS_00067711	40.9671	0.634009	0.159339	7.30221e-06	0.000227103
TCONS_00064872	80.6885	0.361958	0.112245	0.000332982	0.00481365
TCONS_00064882	92.95	0.275498	0.115134	0.00649601	0.0459168
TCONS_00067737	387.402	0.28062	0.092953	0.00100337	0.011276
TCONS_00067744	54.3114	-0.52596	0.183984	0.00057724	0.00732314
TCONS_00067758	35.9483	0.444436	0.165526	0.00124347	0.0133195
TCONS_00009927	5.5173	-2.5241	0.4429	6.86083e-10	9.5473e-08
TCONS_00067793	247.085	0.315321	0.092198	0.000211984	0.00340942
TCONS_00067794	126.005	0.272573	0.112196	0.00599986	0.0432894
TCONS_00070160	1.65912	-2.52266	0.652542	4.42398e-06	0.0001516
TCONS_00067830	98.7085	0.435892	0.121898	6.65706e-05	0.00134004
TCONS_00065032	196.718	-0.465668	0.160031	0.00062324	0.00776164
TCONS_00075061	2.04629	-2.51655	0.620559	2.71139e-06	0.000100986
TCONS_00067911	115.972	-0.510241	0.0991063	4.45787e-08	3.11525e-06
NOMERGE_TCONS_00001062	15.891	0.481725	0.219436	0.00374477	0.0306692
TCONS_00067933	15.1284	-0.774739	0.191631	4.59859e-06	0.000156911
TCONS_00065079	84.0722	0.285451	0.115286	0.00502091	0.0384448
TCONS_00065081	5.32174	-0.833982	0.473205	0.00392407	0.0317798
TCONS_00065089	442.265	0.277363	0.0714832	4.47624e-05	0.00097593
TCONS_00067949	313.938	0.305343	0.102204	0.000971088	0.0109826
TCONS_00088523	2.39906	-2.5143	0.635227	4.68089e-06	0.000159041
TCONS_00065138	62.1018	0.335958	0.117457	0.00125287	0.0133576
TCONS_00065147	4.69928	-0.89727	0.439566	0.00209268	0.0195843
NOMERGE_TCONS_00001113	199.17	0.674521	0.171406	7.3947e-06	0.000228892
TCONS_00065200	1124.68	0.612341	0.141051	1.50322e-06	6.09015e-05
TCONS_00059982	2.79096	-2.46769	0.461901	9.57747e-09	8.42133e-07
TCONS_00068074	28.9943	0.557209	0.341828	0.00733221	0.0499946
TCONS_00068085	75.0319	0.320972	0.130079	0.00413696	0.0330853
TCONS_00002143	6.04652	-2.46219	0.411718	1.24243e-10	2.20917e-08
TCONS_00068140	1575.4	0.480562	0.13337	4.85254e-05	0.00104375
TCONS_00050052	1.06065	-2.44955	0.833449	8.14869e-05	0.00157072
TCONS_00065347	398.707	-0.29328	0.110958	0.00308052	0.026463
TCONS_00065439	39.0921	0.371439	0.16285	0.00496379	0.0381168
TCONS_00068289	103.38	0.43227	0.119491	5.7283e-05	0.00119674
TCONS_00065486	212.854	0.396372	0.150192	0.00166758	0.0165753
TCONS_00068342	29.0014	0.409421	0.155843	0.0017204	0.0169425
TCONS_00065519	291.424	0.341906	0.108437	0.000459982	0.00616455
TCONS_00068382	168.149	0.22491	0.0856159	0.00459519	0.0359242
TCONS_00068392	51.7889	-0.596445	0.133738	1.06994e-06	4.61517e-05
TCONS_00064926	2.46592	-2.41856	0.537416	5.60131e-07	2.61335e-05
TCONS_00038853	3.26241	-2.41644	0.452162	7.83462e-09	7.00433e-07
TCONS_00028069	10.8226	-2.40836	0.296284	2.65098e-17	2.12118e-14
TCONS_00029760	2.35762	-2.38878	0.630175	9.947e-06	0.000288896
TCONS_00109024	3.69255	-2.38725	0.459347	1.64334e-08	1.34175e-06
TCONS_00068537	10.4958	-0.792448	0.275292	0.00029324	0.00438163
TCONS_00068541	3.8623	-0.911852	0.419601	0.00156889	0.0157905
TCONS_00068592	21.0363	-0.509252	0.164393	0.0002803	0.00424776
TCONS_00065676	52.2311	0.349156	0.12036	0.00101307	0.0113451
TCONS_00065695	71.2767	0.286799	0.116949	0.00521371	0.0395614
TCONS_00068607	241.373	0.238535	0.0881741	0.0033524	0.0281969
TCONS_00065714	53.698	0.425667	0.169137	0.00206887	0.0194296
TCONS_00068658	8.10673	-0.823437	0.275876	0.00020214	0.00328078
TCONS_00072790	2.78664	-2.38614	0.466984	2.68957e-08	2.03024e-06
TCONS_00068733	16.8078	-0.420303	0.179292	0.00349771	0.029153
TCONS_00068760	16.0997	-0.566763	0.221516	0.0011255	0.0123365
TCONS_00065852	304.846	0.274561	0.100952	0.00262346	0.023551
TCONS_00068767	39.6399	0.391499	0.152294	0.0021257	0.0198122
TCONS_00041118	3.13858	-2.38321	0.477507	4.44139e-08	3.11525e-06
TCONS_00065908	133.517	0.291747	0.100357	0.001344	0.0140773
TCONS_00068798	10.7333	-0.570975	0.244553	0.00194185	0.0185982
TCONS_00065929	49.1154	0.375369	0.140072	0.00172794	0.0169646
TCONS_00108189	1.01405	-2.38126	0.894777	0.000266601	0.0040788
TCONS_00068861	270.964	0.267478	0.0671077	2.9546e-05	0.000704656
NOMERGE_TCONS_00001763	2.80837	-2.37434	0.551352	1.16389e-06	4.92744e-05
TCONS_00065994	26.4846	-0.498809	0.226616	0.00363946	0.0300683
TCONS_00066001	420.461	0.56515	0.115379	1.21786e-07	7.19169e-06
TCONS_00016078	1.91595	-2.37366	0.582957	3.43688e-06	0.000122769
TCONS_00066122	19.0886	-0.691395	0.201481	5.43e-05	0.00114337
TCONS_00066169	60.4408	0.30257	0.108106	0.00182252	0.0176441
TCONS_00069048	5.53582	-0.749523	0.342251	0.00184625	0.0178523
TCONS_00069054	34.7038	-0.741162	0.234041	0.000132732	0.00229882
TCONS_00066577	1.96059	-2.36845	0.614283	7.72959e-06	0.000236514
TCONS_00069088	22.8316	-0.928307	0.162627	9.40452e-10	1.2209e-07
TCONS_00066283	13.6496	-0.625323	0.343404	0.00529917	0.0398837
TCONS_00094309	3.58143	-2.35818	0.482024	8.22491e-08	5.24395e-06
TCONS_00072599	1456.62	0.55179	0.0885703	6.52772e-11	1.21469e-08
TCONS_00072611	53.3088	0.482783	0.156426	0.000297838	0.00441428
TCONS_00067340	3.30845	-2.3548	0.44976	1.17516e-08	1.01066e-06
TCONS_00069186	2.68838	-0.78439	0.497932	0.00540009	0.0403821
TCONS_00069198	35.5461	-0.474606	0.135424	7.64574e-05	0.00149031
TCONS_00080282	8.15919	-2.35393	0.600565	4.8526e-06	0.000162801
TCONS_00045207	1.22755	-2.33954	0.79485	9.05829e-05	0.00170742
TCONS_00090565	24.5414	-2.33843	0.255574	4.38692e-21	6.38218e-18
TCONS_00069316	82.251	0.279609	0.116885	0.006312	0.0449737
TCONS_00069318	34.5694	-0.523517	0.1739	0.000357762	0.00506213
TCONS_00069344	14.1926	-0.531761	0.238861	0.00309293	0.0265538
TCONS_00064579	8.51289	-2.33817	0.350662	1.93494e-12	5.73424e-10
TCONS_00072891	31.2792	-0.401177	0.146119	0.00126966	0.0134916
TCONS_00069448	61.2731	-0.825003	0.174555	2.03647e-07	1.08632e-05
TCONS_00069490	45.4103	-0.550735	0.177728	0.000242703	0.00380036
TCONS_00072973	20.0892	-0.475894	0.211117	0.0033557	0.0282044
TCONS_00073062	97.2252	0.362111	0.133815	0.00165434	0.016455
TCONS_00082726	0.937471	-2.33443	1.02378	0.00059889	0.00754649
TCONS_00028391	4.29124	-2.33275	0.436369	6.56695e-09	6.14567e-07
TCONS_00073200	99.641	0.430513	0.213696	0.00639314	0.0454644
TCONS_00079373	8.35019	-2.32864	0.298024	3.90936e-16	2.23434e-13
TCONS_00069910	3.12778	-0.715641	0.425262	0.00525058	0.0396345
TCONS_00073386	359.32	0.298081	0.0802906	7.69553e-05	0.00149637
TCONS_00073431	146.664	-0.282498	0.101516	0.00217085	0.0201743
CUFF.32126.1	69.6571	0.331617	0.147042	0.00653194	0.0460285
TCONS_00073485	386.166	0.327216	0.124868	0.00255953	0.0231283
TCONS_00070012	31.6812	0.332232	0.131356	0.00337705	0.0283244
TCONS_00085803	1.18641	-2.32806	0.826845	0.000155851	0.00262266
TCONS_00037538	8.15336	-2.32029	0.405458	6.39559e-10	8.97795e-08
TCONS_00086831	5.45216	-2.31642	0.48784	1.12043e-07	6.79175e-06
TCONS_00070018	53.4499	0.311304	0.117429	0.00267537	0.0238416
TCONS_00069131	2.09582	-2.315	0.575425	3.90894e-06	0.000137483
TCONS_00070067	186.733	-0.303701	0.076636	2.85711e-05	0.000686522
TCONS_00061886	3.65208	-2.31374	0.42434	3.70202e-09	3.87212e-07
TCONS_00070173	38.2069	-0.763486	0.164162	3.22004e-07	1.61032e-05
TCONS_00073646	3.79008	-0.774112	0.440303	0.00413245	0.0330658
TCONS_00070194	34.4674	0.425512	0.139888	0.00045818	0.00614727
TCONS_00029788	1.16515	-2.31027	1.01486	0.000601577	0.00755785
TCONS_00002246	1.74529	-2.30277	0.65477	2.57055e-05	0.000628998
TCONS_00073724	65.3329	0.37839	0.112755	0.000196985	0.00320036
TCONS_00073765	30.5839	0.455637	0.175549	0.00150516	0.0153421
TCONS_00073770	26.5757	-0.589752	0.168736	5.84091e-05	0.00121342
TCONS_00073804	71.4944	0.35522	0.164412	0.00715467	0.0490978
TCONS_00093294	4.44626	-2.30247	0.355669	8.49816e-12	2.02979e-09
TCONS_00073979	41.9463	0.383503	0.181244	0.00676685	0.0472469
TCONS_00074099	79.6169	0.259058	0.105093	0.00590352	0.0429427
TCONS_00042751	3.85967	-2.26908	0.544996	1.49213e-06	6.06055e-05
TCONS_00070562	283.426	0.347878	0.105249	0.000266012	0.00407368
TCONS_00074122	11.3125	-0.580923	0.21004	0.000604747	0.0075829
TCONS_00074150	13.1791	-0.767662	0.241497	0.000118149	0.00208922
TCONS_00070570	71.032	0.47083	0.204501	0.0027824	0.0245056
TCONS_00050223	9.71616	-2.2605	0.341717	3.13502e-12	8.32586e-10
TCONS_00074197	30.2227	-0.316604	0.134367	0.00561293	0.0415082
TCONS_00074302	77.4953	-0.378491	0.105623	8.63979e-05	0.00164598
TCONS_00070682	10.5847	-0.474888	0.232436	0.00529285	0.0398749
TCONS_00078450	2.07331	-2.25932	0.559077	4.30136e-06	0.000148653
TCONS_00070743	89.1004	0.306658	0.12944	0.00566015	0.0417624
TCONS_00070810	28.3595	-0.319296	0.136126	0.00571011	0.0420519
TCONS_00034177	1.40873	-2.25606	0.967713	0.000741122	0.00891073
TCONS_00019685	2.20035	-2.25171	0.559443	3.92457e-06	0.00013773
TCONS_00074491	50.3908	-0.370542	0.140007	0.00195141	0.0186661
TCONS_00070915	162.19	-0.250481	0.101647	0.00645141	0.0457632
TCONS_00070986	160.544	0.501828	0.146952	8.9149e-05	0.00168436
TCONS_00074587	53.3762	0.447233	0.166099	0.00114245	0.0124541
TCONS_00071014	71.4193	-0.299623	0.104623	0.00153214	0.0155108
TCONS_00071023	37.5306	0.298558	0.128413	0.00680344	0.047399
TCONS_00071078	13.1878	-0.662586	0.314672	0.00262691	0.023551
TCONS_00059865	4.21923	-2.24962	0.550758	2.53364e-06	9.56269e-05
TCONS_00071136	36.4619	-0.346493	0.120036	0.00110331	0.0121265
TCONS_00074767	1252.73	0.247817	0.0948168	0.00414739	0.0331522
TCONS_00099050	3.16945	-2.24162	0.476572	1.89067e-07	1.02913e-05
TCONS_00074777	170.046	0.23475	0.0914912	0.00511742	0.0390157
TCONS_00071199	163.814	0.449302	0.140861	0.000243238	0.0038026
TCONS_00074784	11.0702	-0.868568	0.234544	1.55096e-05	0.000415052
TCONS_00074907	58.3684	0.335401	0.105316	0.000441909	0.00596782
TCONS_00074918	15.476	-0.717272	0.260239	0.000451074	0.0060762
TCONS_00033442	6.23154	-2.23743	0.38073	2.82932e-10	4.5801e-08
TCONS_00074946	116.171	0.279735	0.114891	0.00569349	0.0419682
TCONS_00001308	7.09743	-2.23112	0.386877	5.6271e-10	8.04023e-08
TCONS_00071354	206.832	0.301791	0.0915784	0.000350599	0.00497839
TCONS_00005914	1.20525	-2.22244	0.859026	0.000272309	0.00415026
TCONS_00071368	12.0981	-0.898994	0.235963	9.92518e-06	0.000288787
TCONS_00071372	10.9172	-0.990106	0.262591	1.13265e-05	0.000315779
TCONS_00075033	10.2304	-0.971481	0.294305	6.15579e-05	0.00125973
TCONS_00075041	16.0223	-0.633631	0.212931	0.000279185	0.00424292
TCONS_00071411	34.6516	-0.535186	0.254413	0.00374144	0.0306692
TCONS_00013324	21.5274	-2.21377	0.287799	9.79371e-16	5.05577e-13
TCONS_00071418	48.6602	0.448738	0.119758	3.45837e-05	0.000797151
TCONS_00071451	49.4007	-0.386673	0.138203	0.00118842	0.0128589
TCONS_00075095	1361.04	0.346923	0.0814031	6.02694e-06	0.00019512
TCONS_00071475	182.515	0.659275	0.123831	9.9443e-09	8.6961e-07
TCONS_00071506	14.652	-0.899397	0.209303	1.29171e-06	5.35525e-05
TCONS_00075165	10.8102	-0.728795	0.255681	0.000338687	0.0048741
TCONS_00075168	157.643	0.241423	0.0820737	0.00160673	0.0161106
TCONS_00075255	119.515	0.554409	0.155053	4.16791e-05	0.000922531
TCONS_00075265	174.952	-0.703727	0.0890892	3.3389e-16	2.01345e-13
TCONS_00066529	6.22902	-2.20599	0.447753	5.73521e-08	3.84768e-06
TCONS_00071658	133.594	0.288179	0.1146	0.00434938	0.0344059
TCONS_00075324	70.6111	-0.459815	0.137492	0.000149739	0.00255194
TCONS_00075328	116.47	0.612714	0.236114	0.000796066	0.00938103
TCONS_00071692	291.489	0.353587	0.0877138	1.59231e-05	0.000423286
TCONS_00075368	45.6647	-0.49543	0.171385	0.000585372	0.0074053
TCONS_00075385	22.0817	-0.380125	0.151959	0.00274279	0.0242905
TCONS_00071723	30.5278	-0.592994	0.19681	0.000293175	0.00438163
TCONS_00061237	3.14928	-2.20147	0.46406	1.46125e-07	8.29235e-06
TCONS_00071737	257.375	-0.422527	0.116811	6.56155e-05	0.00132581
TCONS_00075426	84.7242	0.355793	0.110757	0.000360521	0.00509216
TCONS_00065557	11.1117	-2.19164	0.274706	9.3571e-17	6.23923e-14
TCONS_00081906	2.76717	-2.18922	0.472538	2.84562e-07	1.44567e-05
TCONS_00085137	6.22854	-2.18607	0.363006	1.26355e-10	2.22204e-08
TCONS_00059568	0.889534	-2.16881	1.029	0.00175675	0.0171842
TCONS_00075494	80.7032	-0.75143	0.230522	9.96838e-05	0.00183371
TCONS_00071897	25.0239	-0.553336	0.170075	0.000143318	0.00245296
TCONS_00071941	37.8007	-0.456051	0.154234	0.000528241	0.00688951
TCONS_00071964	132.722	-0.337516	0.130012	0.00275636	0.0243632
TCONS_00071983	31.6515	-0.840951	0.15089	2.19125e-09	2.52278e-07
TCONS_00075693	1027.91	-0.533083	0.123211	2.36544e-06	9.07773e-05
TCONS_00075895	215.327	0.395781	0.102973	2.79602e-05	0.000674993
TCONS_00075935	130.595	0.423123	0.132205	0.000261042	0.00401679
NOMERGE_TCONS_00001184	10.8352	0.517627	0.252323	0.00452805	0.0355382
TCONS_00075947	803.567	0.298378	0.129859	0.00713166	0.0490114
TCONS_00075950	219.795	0.459844	0.191213	0.00229103	0.0210226
TCONS_00091387	1.07518	-2.16444	0.95926	0.000595203	0.00751779
TCONS_00072369	855.256	0.301089	0.067147	2.71348e-06	0.000100986
TCONS_00076032	104.74	-0.348827	0.157804	0.00693833	0.0480052
TCONS_00076037	267.451	0.653806	0.153387	1.91218e-06	7.59322e-05
TCONS_00092129	2.20225	-2.16432	0.535422	3.8256e-06	0.000135146
TCONS_00072375	84.8254	0.267607	0.0922424	0.00157684	0.0158506
TCONS_00072394	131.996	0.536727	0.145964	3.01257e-05	0.000716347
TCONS_00076126	408.365	0.226676	0.0585642	6.02265e-05	0.00123726
TCONS_00072500	196.852	0.392185	0.0897185	2.99466e-06	0.00010867
TCONS_00072538	34.3725	-0.465101	0.14063	0.00015669	0.00263117
TCONS_00072550	120.163	-0.496236	0.112371	1.74078e-06	6.96441e-05
TCONS_00076246	10.9743	-0.753818	0.316615	0.00116837	0.0126677
TCONS_00076254	78.7146	0.336743	0.0967535	0.000155855	0.00262266
TCONS_00080157	8.93185	-0.66355	0.242181	0.000543759	0.00701757
TCONS_00098196	2.79926	-2.15882	0.47169	3.40307e-07	1.69128e-05
TCONS_00080225	40.8768	-0.465358	0.152305	0.000379729	0.00530263
TCONS_00108234	1.94924	-2.15234	0.564933	1.08671e-05	0.000305194
TCONS_00080315	87.3687	-0.392195	0.114945	0.000156056	0.00262329
TCONS_00080350	130.704	0.406711	0.108014	3.57125e-05	0.000814114
TCONS_00076680	5.82806	-0.540085	0.302087	0.00691855	0.0479297
TCONS_00080428	39.2357	-0.658166	0.148684	1.0473e-06	4.52969e-05
TCONS_00080445	21.3081	-0.517905	0.198628	0.00119996	0.0129616
TCONS_00076725	155.795	-0.716272	0.152505	2.77808e-07	1.42037e-05
TCONS_00080481	360.325	0.373353	0.17023	0.00585447	0.0428195
TCONS_00080486	16.1898	-0.639515	0.217228	0.000327337	0.00475783
NOMERGE_TCONS_00000889	1.34202	-2.14686	0.693338	8.67106e-05	0.00164994
TCONS_00076838	9.89329	-0.984131	0.26405	1.28667e-05	0.00035379
TCONS_00080576	17.0916	-0.534853	0.214027	0.00148178	0.0151811
TCONS_00076892	103.356	-0.581657	0.146743	9.7103e-06	0.000284084
TCONS_00080601	102.833	-0.586368	0.146921	8.56819e-06	0.000256773
NOMERGE_TCONS_00001249	31.9429	-0.425115	0.166648	0.00203129	0.0192233
TCONS_00080642	36.9076	0.37659	0.171721	0.00597974	0.0432026
TCONS_00080644	19.5182	-0.734965	0.180246	4.17715e-06	0.000145319
TCONS_00080652	14.0665	-0.524397	0.276017	0.00607704	0.0435907
TCONS_00054397	2.33826	-2.1461	0.532346	3.85942e-06	0.00013604
TCONS_00077019	22.378	-0.62811	0.214435	0.000323818	0.00471954
TCONS_00077067	16.6478	-0.68694	0.237716	0.000347427	0.00494651
TCONS_00077076	91.1244	0.335718	0.113026	0.000861984	0.009967
TCONS_00077082	109.795	0.478637	0.105259	9.50081e-07	4.14282e-05
TCONS_00080756	88.608	-0.711257	0.157915	7.07819e-07	3.19978e-05
TCONS_00080791	119.172	0.363695	0.122971	0.00077617	0.00922127
TCONS_00080795	1002.87	0.341682	0.0813556	8.04602e-06	0.000244792
TCONS_00077164	47.2166	-0.439986	0.150755	0.000673014	0.00824874
TCONS_00077204	53.1923	0.517634	0.111853	5.97061e-07	2.75393e-05
TCONS_00080893	107.008	0.421508	0.15162	0.000995719	0.0111978
TCONS_00077272	13.4749	-0.698107	0.209548	7.69331e-05	0.00149637
TCONS_00080921	26.8675	-0.366478	0.152119	0.00376456	0.0308155
TCONS_00081225	1.90364	-2.11798	0.672637	9.51774e-05	0.00176696
TCONS_00077391	212.523	0.292908	0.0929103	0.00060262	0.00756371
TCONS_00109536	1.79744	-2.10665	0.693602	0.00012991	0.00226218
TCONS_00077435	272.044	0.36157	0.117759	0.000543202	0.00701757
TCONS_00077459	46.3272	-0.387725	0.14701	0.00188133	0.0181258
TCONS_00089541	4.30958	-2.10633	0.387953	4.90388e-09	4.9635e-07
TCONS_00101953	17.6773	-2.10309	0.244421	5.38559e-19	5.52842e-16
TCONS_00081275	88.7293	0.511809	0.174803	0.000430319	0.00586576
TCONS_00077533	50.6533	-0.395796	0.149504	0.00181043	0.0175471
TCONS_00081286	72.4875	0.448371	0.109038	7.44286e-06	0.000229054
TCONS_00077540	184.506	0.45263	0.195883	0.00296238	0.0257507
TCONS_00081309	13.588	-0.851226	0.428147	0.00264694	0.0236774
TCONS_00031426	2.03629	-2.10064	0.597422	3.2242e-05	0.000753239
TCONS_00024579	6.90954	-2.09458	0.380531	2.21153e-09	2.52794e-07
TCONS_00081321	278.258	0.369181	0.0786093	7.14426e-07	3.22055e-05
TCONS_00081327	7.66754	-0.635717	0.344246	0.00460259	0.0359469
TCONS_00077584	123.878	0.36804	0.169142	0.00626133	0.0446923
TCONS_00077590	119.727	-0.335559	0.134684	0.00373732	0.0306692
TCONS_00060584	10.2653	-2.0925	0.410551	2.34463e-08	1.78781e-06
TCONS_00077699	193.746	0.254214	0.069429	0.000119637	0.00210621
TCONS_00081446	639.382	0.293232	0.0878346	0.000316699	0.00464115
NOMERGE_TCONS_00001265	31.9058	0.328424	0.13614	0.00467168	0.0363446
NOMERGE_TCONS_00001266	88.7898	0.369561	0.127042	0.000884424	0.0101823
TCONS_00081452	103.512	0.223286	0.0903909	0.00723063	0.0494495
TCONS_00077808	35.658	-0.346407	0.132445	0.00248402	0.0225606
TCONS_00001545	4.54455	-2.08425	0.427325	6.27711e-08	4.16816e-06
TCONS_00109186	2.37465	-2.0785	0.504196	3.091e-06	0.00011166
TCONS_00077889	47.4884	0.378966	0.132599	0.00100809	0.0113099
TCONS_00047724	2.69016	-2.07325	0.668664	0.000106412	0.00192638
TCONS_00077903	28.2437	-0.399159	0.169731	0.00372179	0.0305901
TCONS_00077918	155.71	0.394688	0.110791	8.35533e-05	0.00160132
NOMERGE_TCONS_00001269	262.889	-0.246582	0.0840934	0.00164796	0.0164239
TCONS_00081717	912.791	-0.171224	0.0588739	0.00263672	0.0236125
TCONS_00081771	3.46854	-0.691664	0.424818	0.00575823	0.042309
TCONS_00107962	1.2579	-2.06875	0.738413	0.000233741	0.00368164
TCONS_00078284	161.056	-0.378328	0.101398	5.08198e-05	0.00108871
TCONS_00081828	269.749	0.412507	0.146373	0.000919342	0.0105087
TCONS_00078317	73.6538	0.495249	0.205323	0.00191317	0.0183773
TCONS_00071303	1.49664	-2.05532	0.962318	0.00151663	0.0153904
TCONS_00081937	525.52	0.371789	0.148843	0.00279393	0.0245666
TCONS_00081954	196.865	0.678706	0.0949032	8.96856e-14	3.41723e-11
TCONS_00021031	8.57502	-2.05397	0.299653	5.17102e-13	1.76068e-10
TCONS_00082024	1148.52	-0.364631	0.155404	0.00458857	0.03589
TCONS_00074977	5.00862	-2.04965	0.393778	1.38968e-08	1.17667e-06
TCONS_00078489	124.868	0.402394	0.163213	0.00258414	0.0233243
TCONS_00078503	8.39067	-0.519015	0.271467	0.00580686	0.0425686
TCONS_00082140	16.8401	-0.431365	0.207825	0.00600992	0.0433098
TCONS_00078604	72.7989	0.340914	0.146433	0.00523024	0.0396117
TCONS_00078614	48.1974	0.271698	0.111763	0.00610534	0.0437349
TCONS_00082234	19.6186	-0.599565	0.21307	0.000527999	0.00688951
TCONS_00078646	82.6385	0.290516	0.0866193	0.000317728	0.00464772
TCONS_00078654	249.976	0.268023	0.0843699	0.000637702	0.0078933
TCONS_00082237	52.2052	-0.280063	0.119039	0.00715005	0.0490872
TCONS_00082264	277.026	0.356212	0.156614	0.00535127	0.0401107
TCONS_00022089	2.39341	-2.04826	0.536586	8.72285e-06	0.000259464
TCONS_00078726	122.476	-0.707956	0.16948	3.07738e-06	0.000111419
TCONS_00050770	9.93221	-2.04753	0.29595	2.47333e-13	8.9956e-11
TCONS_00082363	23.6176	0.376992	0.167994	0.00539377	0.0403537
TCONS_00082383	335.582	0.424133	0.101514	6.05772e-06	0.000195447
TCONS_00082387	42	-0.678507	0.23077	0.000313054	0.00460037
TCONS_00078814	5.71347	-0.924292	0.311692	0.000191429	0.00313498
TCONS_00078857	20.2749	0.516726	0.253086	0.00442577	0.0349066
TCONS_00082431	122.587	0.315066	0.0928839	0.000236799	0.00371884
TCONS_00037583	3.5174	-2.04727	0.52253	4.90088e-06	0.000163735
TCONS_00099765	4.49784	-2.04419	0.406063	3.64888e-08	2.63607e-06
TCONS_00078929	594.415	0.35111	0.0915165	3.5658e-05	0.000814029
CUFF.36743.1	4.93167	-0.783946	0.350488	0.00149235	0.0152504
TCONS_00078972	5.10181	-0.746827	0.404839	0.00377516	0.0308549
TCONS_00078984	4.88468	-0.884047	0.387902	0.00132173	0.0138881
TCONS_00062267	0.87495	-2.04416	0.869177	0.000558876	0.00716069
TCONS_00082569	39.8892	-0.365972	0.161324	0.00538948	0.0403405
TCONS_00082614	37.5603	0.391207	0.141588	0.00124254	0.0133184
TCONS_00079069	11.8893	-0.516032	0.24945	0.00438594	0.0346267
TCONS_00079080	42.0259	0.527363	0.163559	0.000170016	0.00282531
TCONS_00082642	54.0101	0.705143	0.184078	1.11603e-05	0.00031278
TCONS_00079111	132.331	0.268844	0.112617	0.00684692	0.047557
TCONS_00079147	25.258	-0.476503	0.18434	0.00144699	0.0149202
TCONS_00098679	9.91342	-2.04231	0.282606	4.52992e-14	1.81231e-11
TCONS_00082728	173.429	0.501841	0.126893	1.12651e-05	0.000314936
TCONS_00079188	47.9177	0.295863	0.1124	0.00307201	0.0264309
TCONS_00082782	7.46726	-0.918849	0.290861	0.000101525	0.00185681
TCONS_00079199	30.1077	0.448922	0.144688	0.000346869	0.00494296
TCONS_00079203	132.147	0.357616	0.148176	0.00378723	0.0309213
TCONS_00082804	45.0289	0.361332	0.131303	0.00148581	0.0152127
TCONS_00082808	133.106	0.402292	0.108349	4.59588e-05	0.000997937
TCONS_00079210	12.3643	-0.523543	0.217641	0.0019953	0.0189938
TCONS_00029527	2.18847	-2.03964	0.602241	4.03808e-05	0.000903795
TCONS_00079214	20.4016	0.411451	0.17131	0.003152	0.0268663
TCONS_00079223	59.4933	-0.396605	0.147556	0.00158523	0.0159149
TCONS_00079233	240.45	0.252765	0.0701849	0.000149927	0.00255243
TCONS_00082871	443.879	0.245538	0.0816671	0.00131455	0.0138582
TCONS_00079269	65.9948	0.332013	0.105417	0.000515167	0.00677421
TCONS_00079341	100.851	-0.871632	0.180335	1.15839e-07	6.89137e-06
TCONS_00044746	1.33602	-2.03338	0.740637	0.000241647	0.00378754
TCONS_00082993	456.775	0.315589	0.117334	0.00224194	0.0206788
TCONS_00079407	7.06601	-0.666603	0.336749	0.00340714	0.0285157
TCONS_00083007	4.57466	-0.706519	0.342216	0.00262573	0.023551
TCONS_00083042	3.19829	-0.922957	0.497211	0.00310973	0.0266408
TCONS_00071726	11.73	-2.03079	0.398305	1.93389e-08	1.53163e-06
TCONS_00083080	98.678	-0.518262	0.152103	9.77532e-05	0.00180224
TCONS_00079515	139.266	0.368857	0.140764	0.00203679	0.0192387
TCONS_00079540	3322.37	-0.581371	0.147197	1.02962e-05	0.000294758
TCONS_00079576	5.87481	-0.840483	0.305135	0.000394182	0.00545211
TCONS_00079605	48.6276	0.736866	0.177984	2.85331e-06	0.000104728
TCONS_00079621	22.3212	-0.872973	0.200751	1.15405e-06	4.89875e-05
TCONS_00083230	109.001	0.503652	0.120317	4.31013e-06	0.000148653
TCONS_00079712	4.74206	-0.853354	0.407993	0.00194141	0.0185982
TCONS_00079725	11.5269	-0.789811	0.293423	0.000533045	0.00694087
TCONS_00083334	20.9846	-0.523253	0.263419	0.00510275	0.038941
TCONS_00079836	304.346	-0.232021	0.0816559	0.00241568	0.0220695
TCONS_00083376	286.755	0.203719	0.0654855	0.00113669	0.0124167
TCONS_00079844	33.0464	0.34506	0.145857	0.00483101	0.0374205
TCONS_00079853	280.123	0.250219	0.0661345	7.59735e-05	0.00148269
TCONS_00079877	18.2632	0.777761	0.288319	0.000426544	0.00581925
TCONS_00079902	36.1626	-0.534503	0.221271	0.00186438	0.0180102
TCONS_00079907	46.1147	-0.555653	0.139155	8.81298e-06	0.000261659
TCONS_00079911	325.494	0.283827	0.118108	0.00594079	0.0430824
TCONS_00083447	28.6616	-0.901984	0.19652	3.72853e-07	1.84281e-05
TCONS_00079939	20.5164	0.749766	0.178909	2.57595e-06	9.67675e-05
TCONS_00083457	4.74516	-0.662409	0.388848	0.00557602	0.0413883
TCONS_00083465	200.863	0.483247	0.130631	3.42676e-05	0.000793611
TCONS_00083520	88.3256	0.359307	0.131677	0.00158431	0.0159149
TCONS_00050416	4.62546	-2.02985	0.362344	1.7211e-09	2.0402e-07
TCONS_00083559	181.523	-0.998258	0.0992656	7.16541e-25	2.29336e-21
TCONS_00080043	18.8669	-0.631079	0.229181	0.000576039	0.00731615
TCONS_00080071	271.434	0.298966	0.104195	0.00145429	0.0149762
TCONS_00011107	2.4355	-2.02609	0.539957	1.03374e-05	0.000294883
TCONS_00086597	45.5439	-0.419126	0.167522	0.00232535	0.0213131
TCONS_00083917	88.4969	0.363035	0.10318	0.000116534	0.00206483
TCONS_00086702	63.4204	-0.381922	0.102087	4.67588e-05	0.00100847
TCONS_00081315	3.85699	-2.02569	0.456668	5.91853e-07	2.74534e-05
TCONS_00083989	136.838	-0.240314	0.0923567	0.00462087	0.0360545
TCONS_00086784	14.6171	0.572654	0.247266	0.00201911	0.0191421
TCONS_00094742	14.062	-2.02335	0.311059	5.5921e-12	1.35592e-09
TCONS_00040999	1.16419	-2.01955	0.760462	0.000284572	0.00430435
TCONS_00086840	57.6608	-0.348067	0.117323	0.000831016	0.00968591
TCONS_00084115	8.00122	-0.884603	0.259029	4.52745e-05	0.000984444
TCONS_00084148	80.9591	0.339265	0.0992327	0.000191222	0.00313498
TCONS_00086899	65.1562	0.271542	0.113049	0.00648944	0.0458906
TCONS_00068409	7.92992	-2.01317	0.378956	6.37056e-09	6.06384e-07
CUFF.25386.1	0.949491	-2.01204	0.918559	0.000750501	0.00899646
TCONS_00086977	107.975	-0.272731	0.106305	0.00429876	0.0340897
TCONS_00057816	2.53877	-2.01109	0.579859	3.47469e-05	0.000797783
TCONS_00084366	46.7231	-0.950571	0.161793	3.27204e-10	5.14245e-08
TCONS_00049783	5.56001	-1.99946	0.391818	1.91661e-08	1.52595e-06
TCONS_00017854	1.39242	-1.99866	0.71927	0.00026235	0.00403304
TCONS_00084435	3.22809	-0.984538	0.419991	0.00105432	0.0116895
TCONS_00096969	18.0884	-1.99188	0.231246	4.34088e-19	4.96193e-16
TCONS_00087072	530.327	-0.463645	0.11482	1.04261e-05	0.000296356
TCONS_00084533	144.741	-0.308726	0.117654	0.00299454	0.026002
TCONS_00084555	21.1729	0.424483	0.199334	0.00549039	0.0408925
TCONS_00087219	153.836	-0.309672	0.0843873	8.88866e-05	0.00168338
TCONS_00087224	9.58609	-0.918395	0.247464	1.41234e-05	0.000382655
TCONS_00087254	165.303	0.302419	0.0895633	0.000266869	0.004079
TCONS_00084705	40.4679	0.312954	0.117561	0.0026203	0.023551
TCONS_00084719	120.303	0.40716	0.183773	0.00461541	0.0360295
NOMERGE_TCONS_00001434	7.23155	0.654243	0.348259	0.00412615	0.0330528
TCONS_00084736	3.3177	-0.831608	0.436681	0.00296135	0.0257507
TCONS_00087366	15.6218	-0.526627	0.187486	0.000633703	0.00785748
TCONS_00065222	1.67011	-1.98723	0.636485	9.98041e-05	0.00183371
TCONS_00084881	95.0654	-0.228342	0.0799837	0.00227548	0.0209038
TCONS_00049074	5.36985	-1.98105	0.346825	7.26829e-10	1.00271e-07
TCONS_00087513	29.8726	0.439928	0.141132	0.000344043	0.00492162
TCONS_00084926	8.99517	-0.623449	0.26809	0.00170277	0.0168415
TCONS_00084935	1160.61	0.250677	0.0604473	1.72304e-05	0.000449086
TCONS_00084966	5.6818	-0.588675	0.327006	0.00573134	0.0421501
TCONS_00087577	127.202	-0.491584	0.121594	9.21824e-06	0.000272176
TCONS_00087590	43.9115	-0.626471	0.117273	1.13312e-08	9.80178e-07
TCONS_00085004	33.1337	-0.350427	0.155727	0.00613043	0.0438753
TCONS_00087709	5.62526	-0.785805	0.313843	0.000821505	0.00961004
TCONS_00085087	830.672	0.291274	0.104902	0.00199635	0.0189938
TCONS_00087739	246.908	0.352847	0.0678655	5.97041e-08	3.98102e-06
TCONS_00087743	526.316	0.477334	0.182268	0.00124595	0.0133215
TCONS_00052446	1.28277	-1.96242	0.732424	0.0003035	0.00448054
TCONS_00085148	227.435	-0.814725	0.122712	3.17364e-12	8.32586e-10
TCONS_00087782	6.00153	-0.875742	0.306852	0.000285946	0.00432105
TCONS_00085152	131.729	-0.338787	0.14248	0.00494649	0.0380205
TCONS_00000120	6.01022	-1.96146	0.300132	4.19952e-12	1.05008e-09
TCONS_00087824	199.973	0.430247	0.179315	0.00265729	0.0237537
TCONS_00087825	256.678	0.259842	0.098125	0.00351403	0.0292586
TCONS_00087868	531.383	-0.347609	0.0708081	2.80434e-07	1.42923e-05
TCONS_00085280	27.5066	-0.848077	0.16446	2.18239e-08	1.68719e-06
TCONS_00087883	330.345	0.253185	0.0653279	5.16943e-05	0.00110009
TCONS_00085295	520.152	0.347398	0.0875723	2.11683e-05	0.000531799
TCONS_00085307	546.073	0.356976	0.144348	0.00323813	0.0274615
TCONS_00085325	104.81	0.250731	0.102313	0.00651255	0.0459728
TCONS_00085363	16.9113	-0.460884	0.203456	0.0035334	0.0293598
TCONS_00085368	99.7702	0.413578	0.136563	0.000493726	0.00654064
TCONS_00088004	16.9277	-0.982051	0.182732	5.83669e-09	5.62678e-07
TCONS_00085401	88.8518	-0.701495	0.152374	4.3037e-07	2.08703e-05
TCONS_00088107	15.9405	-0.749496	0.185416	4.57721e-06	0.000156515
TCONS_00013253	4.21502	-1.961	0.610004	7.4897e-05	0.00146346
TCONS_00088209	28.5431	0.411816	0.178158	0.00374338	0.0306692
TCONS_00088253	140.693	-0.4319	0.102919	5.84603e-06	0.000190538
TCONS_00088279	42.7993	-0.412119	0.116075	8.38077e-05	0.00160375
TCONS_00085642	71.5905	-0.458932	0.128788	6.93142e-05	0.00138481
TCONS_00088358	82.6167	0.462729	0.0940528	1.67193e-07	9.32261e-06
TCONS_00085680	106.032	0.266091	0.0947125	0.00213452	0.0198713
TCONS_00085725	5.10022	-0.665647	0.346487	0.00381599	0.0310933
TCONS_00085728	148.521	0.214697	0.0754392	0.00251632	0.0227764
TCONS_00088393	728.517	0.41159	0.0878772	6.2651e-07	2.88105e-05
NOMERGE_TCONS_00001391	34.8219	0.734974	0.157418	2.62839e-07	1.35248e-05
TCONS_00092404	16.1035	-1.96064	0.251407	5.57905e-16	3.07868e-13
TCONS_00085807	9.93128	0.629838	0.256507	0.00132025	0.0138817
TCONS_00053048	2.88196	-1.95812	0.476224	2.38504e-06	9.0956e-05
TCONS_00026327	2.24854	-1.95692	0.563187	3.23906e-05	0.000755376
TCONS_00085845	181.002	0.327847	0.142658	0.00596138	0.043135
TCONS_00085860	99.6963	0.561864	0.161964	5.95144e-05	0.00122891
TCONS_00088533	13.9058	0.582507	0.22328	0.000965338	0.0109449
TCONS_00085926	8.72761	-0.955726	0.270678	2.83446e-05	0.000683132
TCONS_00088592	29.4365	-0.569119	0.165512	7.4202e-05	0.001457
TCONS_00088609	251.257	0.284108	0.118382	0.00603142	0.0433607
TCONS_00088612	151.697	0.198442	0.0730199	0.0040135	0.0322754
TCONS_00088623	160.893	-0.399772	0.0974083	1.00428e-05	0.000290623
TCONS_00085976	97.3158	0.447001	0.166468	0.00115175	0.0125213
TCONS_00087042	0.786396	-1.95472	1.11017	0.00244442	0.0222768
TCONS_00088635	1.47889	-0.171589	0.337325	0.00104607	0.0116332
TCONS_00088638	198.766	-0.714119	0.126886	1.96584e-09	2.28057e-07
TCONS_00088658	11.164	-0.679024	0.231325	0.000310936	0.00457765
TCONS_00088667	157.552	-0.850317	0.551519	0.00558407	0.0414288
TCONS_00088676	231.298	0.56777	0.133991	2.7407e-06	0.000101608
TCONS_00088694	33.6142	-0.906291	0.20777	1.07745e-06	4.63506e-05
TCONS_00052855	1.79425	-1.94917	0.598121	6.42695e-05	0.00130026
TCONS_00016607	3.66434	-1.94912	0.4759	2.49594e-06	9.44267e-05
TCONS_00086071	128.738	-0.462002	0.143591	0.000232446	0.00366848
TCONS_00086084	5.83679	-0.804845	0.310686	0.000647286	0.00799885
TCONS_00088815	186.429	0.391761	0.144319	0.00138105	0.0143792
TCONS_00088819	46.5352	0.340151	0.148441	0.0058222	0.0426225
TCONS_00088832	27.5539	-0.625092	0.172197	3.25647e-05	0.000756362
TCONS_00086123	15.3607	0.780635	0.226202	4.40149e-05	0.000964102
TCONS_00088836	99.5915	-0.802871	0.15162	1.12643e-08	9.79685e-07
TCONS_00086157	16.9543	-0.469979	0.180861	0.00142161	0.0147345
TCONS_00088906	199.031	0.377418	0.107858	0.000112658	0.00201213
TCONS_00086158	56.5929	-0.279964	0.108706	0.00395927	0.0320134
TCONS_00086162	54.8536	-0.336401	0.139563	0.00450126	0.0354148
TCONS_00088914	228.637	-0.78158	0.133075	4.27087e-10	6.3284e-08
TCONS_00088962	44.9747	0.551798	0.184784	0.000330681	0.00479772
TCONS_00086234	42.0732	-0.580411	0.164419	5.21771e-05	0.00110741
TCONS_00088972	8006.95	-0.386737	0.134992	0.000952103	0.0108214
TCONS_00086271	135.677	0.329533	0.0792103	1.03342e-05	0.000294883
TCONS_00086323	48.2567	-0.371186	0.106615	0.000130484	0.00226725
TCONS_00086327	174.745	0.376188	0.154692	0.00324453	0.0274982
TCONS_00086364	14.2137	-0.552789	0.214425	0.0011351	0.0124084
TCONS_00086379	53.3523	-0.312706	0.11985	0.00301354	0.0261089
TCONS_00089098	176.625	0.476782	0.165382	0.000564839	0.00720248
TCONS_00089113	41.6632	-0.842192	0.198185	1.67892e-06	6.75069e-05
TCONS_00089117	304.763	0.393443	0.149998	0.00176333	0.0172274
TCONS_00092558	6.60866	0.821281	0.322462	0.000782494	0.00926203
TCONS_00100504	1.19304	-1.94664	0.944164	0.00140179	0.0145646
TCONS_00089155	13.0901	0.504949	0.250896	0.00505308	0.0386541
TCONS_00089169	90.1705	0.334078	0.0919059	8.90078e-05	0.00168368
TCONS_00089172	112.795	0.468342	0.135144	8.7181e-05	0.00165499
TCONS_00037504	5.8844	-1.9404	0.338916	8.32561e-10	1.11054e-07
TCONS_00092705	409.164	-0.441686	0.14326	0.000397824	0.005493
TCONS_00089266	117.528	-0.530506	0.153886	8.32945e-05	0.00159828
TCONS_00058500	6.22483	-1.9399	0.342084	8.06462e-10	1.09371e-07
TCONS_00092785	16.663	-0.752411	0.226974	7.43296e-05	0.00145705
TCONS_00089320	449.087	0.317006	0.0710297	2.81044e-06	0.000103392
TCONS_00035873	2.21353	-1.92265	0.615082	9.5006e-05	0.00176696
TCONS_00092801	8.91337	-0.698838	0.30272	0.00150802	0.0153458
CUFF.40519.1	20.0649	-0.444949	0.217209	0.00602976	0.0433607
TCONS_00092956	6.14024	-0.614861	0.348659	0.00586103	0.0428448
TCONS_00089460	2957.36	0.384945	0.162381	0.00338878	0.0284079
TCONS_00093009	12.0922	-0.849961	0.215196	6.22564e-06	0.000199657
TCONS_00093026	34.4769	-0.94499	0.172623	3.67127e-09	3.86522e-07
TCONS_00089527	16.934	-0.937884	0.221836	1.70588e-06	6.8419e-05
TCONS_00093049	25.1336	-0.373082	0.155209	0.0036908	0.0304296
TCONS_00078413	4.48902	-1.92122	0.346601	2.36815e-09	2.68777e-07
TCONS_00089575	70.4187	0.323766	0.112264	0.00123615	0.0132677
TCONS_00093153	4.2077	-0.856868	0.37756	0.00138618	0.0144233
TCONS_00093158	304.716	0.350392	0.0867909	1.55362e-05	0.000415068
TCONS_00089617	615.616	0.308338	0.0855807	0.0001119	0.00200531
TCONS_00089785	1986.76	-0.657612	0.151642	1.6777e-06	6.75069e-05
TCONS_00093232	55.441	-0.347968	0.128448	0.00187138	0.0180625
TCONS_00089800	385.763	0.250443	0.083788	0.00131218	0.0138423
TCONS_00093253	158.648	-0.343403	0.129015	0.00226998	0.0208773
TCONS_00059190	3.89523	-1.91068	0.474031	2.90011e-06	0.000105828
TCONS_00034946	4.54772	-1.87229	0.454187	2.03941e-06	8.03858e-05
TCONS_00089941	824.365	-0.342647	0.147517	0.00555697	0.041266
TCONS_00093421	15.3599	-0.392285	0.188508	0.00715895	0.0491062
TCONS_00090020	87.1171	0.449311	0.150969	0.000484331	0.00645358
TCONS_00093492	112.865	0.53428	0.133388	8.28924e-06	0.000251236
TCONS_00093510	211.779	0.235308	0.0917894	0.00517777	0.0393483
TCONS_00093519	349.69	0.210179	0.0720372	0.00205922	0.0193846
TCONS_00062343	1.8786	-1.86571	0.718013	0.000418267	0.00572586
TCONS_00093630	99.6023	-0.393079	0.134078	0.000790345	0.00932735
TCONS_00093655	86.823	0.280225	0.106229	0.00332292	0.0280014
TCONS_00093708	133.668	0.442798	0.127886	9.63634e-05	0.00178278
TCONS_00090226	114.35	-0.496792	0.218552	0.0030946	0.0265538
TCONS_00009048	4.34857	-1.86509	0.363373	2.20325e-08	1.69513e-06
TCONS_00093735	387.463	0.218172	0.0821627	0.00434451	0.0343844
TCONS_00090288	9.67779	-0.627552	0.271235	0.00173286	0.0170024
TCONS_00093773	12.7965	-0.540391	0.257719	0.00386353	0.031353
TCONS_00093791	8.50697	-0.992051	0.36074	0.000372384	0.00523661
TCONS_00090348	54.9229	-0.354882	0.142949	0.00340534	0.0285157
TCONS_00104362	40.7604	-1.86213	0.274635	8.15684e-13	2.61068e-10
TCONS_00085837	4.69263	-1.8468	0.374173	5.42782e-08	3.68057e-06
TCONS_00109621	1.14249	-1.84619	0.887341	0.00124225	0.0133184
TCONS_00090457	180.714	0.294344	0.126086	0.00678024	0.0472829
TCONS_00043760	34.3152	-1.83895	0.278683	2.50287e-12	7.15241e-10
TCONS_00090473	27.2267	-0.457241	0.162286	0.000822363	0.00961246
TCONS_00093996	136.694	-0.38533	0.174354	0.00582643	0.0426339
TCONS_00094005	102.112	-0.424305	0.170526	0.00245513	0.022349
TCONS_00094032	17.7303	-0.974078	0.23483	2.68915e-06	0.000100783
TCONS_00022320	3.48217	-1.83856	0.413372	5.71225e-07	2.65736e-05
TCONS_00055647	2.3792	-1.83697	0.585231	9.17712e-05	0.00172373
TCONS_00094079	430.38	0.216988	0.0875608	0.00720363	0.0493703
TCONS_00070868	1.07972	-1.8156	0.807528	0.000860735	0.00995976
TCONS_00090731	173.582	0.450605	0.171148	0.00130558	0.0137909
TCONS_00090757	3.32646	-0.793525	0.448669	0.0037948	0.0309522
TCONS_00090776	97.118	-0.534511	0.122774	2.05963e-06	8.09835e-05
TCONS_00090880	15.5025	0.480688	0.244261	0.00590345	0.0429427
TCONS_00090890	144.682	0.756277	0.0925893	2.91315e-17	2.21996e-14
TCONS_00048194	2.78449	-1.81425	0.491828	1.33496e-05	0.000365811
TCONS_00090894	151.008	-0.292826	0.0980836	0.00108597	0.0119937
TCONS_00094319	5.04475	-0.766308	0.464776	0.00506901	0.0387574
TCONS_00083068	1.89716	-1.80833	0.586442	0.000118975	0.00209919
TCONS_00094401	255.286	0.240625	0.0614956	4.65861e-05	0.00100847
TCONS_00070740	1.64724	-1.80571	0.752768	0.000727866	0.00879098
TCONS_00091062	299.534	0.422172	0.151689	0.000972735	0.0109934
TCONS_00094445	66.8538	0.256137	0.104677	0.00643954	0.0457107
TCONS_00021032	3.72717	-1.80307	0.48924	1.08114e-05	0.000304604
TCONS_00091092	53.6984	0.392329	0.106591	5.67728e-05	0.00118918
TCONS_00059647	1.10529	-1.80203	0.917375	0.00162933	0.0162862
TCONS_00091128	354.586	0.31302	0.110533	0.00150823	0.0153458
TCONS_00091153	54.1912	0.61176	0.14065	1.48099e-06	6.04601e-05
TCONS_00022625	3.43555	-1.78332	0.399134	5.19596e-07	2.45976e-05
TCONS_00094637	34.0169	-0.320581	0.125477	0.00330248	0.0278449
CUFF.18646.1	13.7541	-1.78322	0.367192	7.12304e-08	4.65265e-06
TCONS_00094713	39.1998	-0.529372	0.274097	0.00570245	0.0420149
CUFF.4825.1	29.1255	-1.78166	0.193269	1.97246e-21	3.50726e-18
TCONS_00024869	3.23888	-1.78	0.417586	1.23312e-06	5.17944e-05
TCONS_00091404	38.3839	0.421463	0.166215	0.00203317	0.0192298
TCONS_00070014	1.93624	-1.77958	0.720268	0.000601681	0.00755785
TCONS_00091479	73.3377	0.375211	0.160973	0.00424201	0.0337232
TCONS_00091490	196.802	0.33451	0.0807629	1.08705e-05	0.000305194
TCONS_00091493	50.573	0.383931	0.15705	0.00306585	0.0264062
TCONS_00008822	6.40084	-1.77602	0.301867	2.79718e-10	4.5801e-08
TCONS_00094853	5.85765	-0.775471	0.295634	0.00061813	0.0077191
TCONS_00078724	1.46681	-1.77441	1.00252	0.00273283	0.024238
TCONS_00094917	4.74816	-0.705225	0.341039	0.00260646	0.0234728
TCONS_00094938	24.191	-0.49188	0.170695	0.000568206	0.00722814
TCONS_00004137	3.39321	-1.77403	0.505084	2.84232e-05	0.000683995
TCONS_00062149	4.34637	-1.77197	0.379905	1.99607e-07	1.07192e-05
TCONS_00090578	3.25772	-1.76963	0.498275	2.29138e-05	0.000570279
TCONS_00091656	6016.94	-0.236888	0.0705048	0.000405744	0.00556871
TCONS_00091685	251.422	0.188682	0.0583213	0.000797125	0.00938661
TCONS_00091691	115.598	-0.958251	0.220818	1.10777e-06	4.75272e-05
TCONS_00095047	4.17683	-0.844488	0.403701	0.00198839	0.0189406
TCONS_00091730	13.4726	-0.489266	0.249775	0.00595783	0.043135
TCONS_00091734	16.4079	-0.601543	0.238402	0.00114232	0.0124541
TCONS_00095098	51.0264	0.395388	0.174751	0.00443689	0.0349475
TCONS_00095118	14.5927	-0.494637	0.204023	0.00202251	0.0191629
TCONS_00058608	1.70338	-1.76919	0.627672	0.000243321	0.0038026
TCONS_00095149	4.00422	-0.927952	0.360942	0.000598276	0.00754469
TCONS_00095162	94.5705	0.252682	0.105135	0.00727273	0.0496525
TCONS_00095167	290.977	0.309785	0.0887384	0.000168005	0.00279769
TCONS_00091806	53.5765	0.458842	0.1692	0.00102104	0.0114184
TCONS_00091880	8.37931	-0.749851	0.272385	0.000431977	0.00587335
TCONS_00095201	279.234	0.336924	0.140721	0.0044375	0.0349475
TCONS_00095245	561.338	0.291255	0.0613689	8.38156e-07	3.73622e-05
TCONS_00091908	28.8199	0.41909	0.180498	0.00355932	0.0295282
TCONS_00095265	6.38069	-0.912801	0.313889	0.000225824	0.00358162
CUFF.21851.1	15.085	-1.7686	0.304866	3.37883e-10	5.24966e-08
TCONS_00095297	3544.95	-0.400385	0.0877218	1.21323e-06	5.1093e-05
TCONS_00091966	247.255	-0.273978	0.105576	0.0039199	0.0317621
TCONS_00092002	83.3387	0.297247	0.0919353	0.00045827	0.00614727
TCONS_00095347	174.648	0.298209	0.111309	0.00259097	0.0233673
TCONS_00092036	6.23062	-0.66964	0.333684	0.00304445	0.0262927
TCONS_00095405	289.285	0.398117	0.118256	0.000165536	0.0027624
TCONS_00016932	4.78003	-1.76802	0.330227	5.9215e-09	5.67436e-07
TCONS_00095446	336.827	0.570263	0.204077	0.000520145	0.00681727
TCONS_00095478	84.709	0.237646	0.0919402	0.00490475	0.0377904
TCONS_00095483	69.6083	0.561135	0.205279	0.000648305	0.00799985
TCONS_00092109	64.873	0.378683	0.110413	0.000152844	0.00259107
TCONS_00020536	1.29922	-1.76801	0.691997	0.000552982	0.00710792
TCONS_00092172	130.365	0.322776	0.0986337	0.000344532	0.0049228
TCONS_00092189	219.311	0.183273	0.071731	0.00693846	0.0480052
TCONS_00095562	440.098	0.292084	0.0991361	0.00118644	0.0128461
NOMERGE_TCONS_00001556	18.3403	-0.519029	0.192121	0.000913941	0.0104619
TCONS_00095608	62.45	0.457841	0.199766	0.00304106	0.0262775
TCONS_00069086	2.69448	-1.76701	0.458742	7.3031e-06	0.000227103
TCONS_00092273	176.361	-0.27879	0.0805095	0.000225534	0.00358162
TCONS_00095677	47.6319	-0.530812	0.145563	3.74378e-05	0.000847408
TCONS_00095680	71.6263	-0.323912	0.138989	0.00597163	0.043183
TCONS_00092295	9.7796	-0.508847	0.230757	0.00326636	0.0276277
TCONS_00095694	15.1133	0.628093	0.224254	0.000492943	0.00653568
TCONS_00092310	362.888	0.328054	0.0721659	1.81346e-06	7.23711e-05
TCONS_00095731	561.099	0.254673	0.0925784	0.0026825	0.0238887
TCONS_00092340	256.232	0.392703	0.114557	0.000136585	0.00235536
TCONS_00066979	2.29453	-1.76214	0.557414	8.38802e-05	0.00160375
TCONS_00097600	4.2938	-1.75906	0.370394	1.37099e-07	7.89207e-06
TCONS_00095833	57.0599	0.562306	0.289241	0.00415884	0.0332271
TCONS_00092459	21.9201	0.412728	0.190369	0.00532806	0.0399742
TCONS_00095867	61.486	-0.364508	0.116403	0.000460872	0.00616667
TCONS_00092477	5.69079	-0.971648	0.317295	0.000132584	0.00229875
TCONS_00095877	117.483	-0.280489	0.119313	0.00725365	0.0495434
TCONS_00095909	343.187	-0.27113	0.10071	0.00302653	0.0261803
TCONS_00092539	13.8238	-0.694007	0.211371	9.23818e-05	0.00173316
TCONS_00095926	9.55748	-0.935922	0.275825	4.93239e-05	0.0010595
TCONS_00095933	141.84	0.413707	0.15432	0.00135339	0.0141465
TCONS_00096121	10.8035	-1.75761	0.267176	3.13596e-12	8.32586e-10
TCONS_00030283	17.2301	-1.75713	0.266923	3.23494e-12	8.34979e-10
TCONS_00061090	1.51718	-1.74724	0.669162	0.000445156	0.00600155
TCONS_00079213	0.92537	-1.74314	0.966608	0.00241615	0.0220695
TCONS_00096081	4.07806	-0.942918	0.416991	0.00116585	0.0126489
TCONS_00099141	21.6403	-0.644	0.179138	3.45523e-05	0.000797151
TCONS_00032496	3.88068	-1.74252	0.368384	1.53149e-07	8.59945e-06
TCONS_00096162	27.2909	0.354216	0.153442	0.00524853	0.0396345
TCONS_00105058	3.22506	-1.73683	0.396935	8.00088e-07	3.57648e-05
TCONS_00096189	35.0013	-0.37037	0.151705	0.00346582	0.0289324
TCONS_00090230	3.59663	-1.73106	0.520145	4.52759e-05	0.000984444
TCONS_00096237	84.2184	0.36207	0.15746	0.00485359	0.0375106
TCONS_00096251	30.0425	-0.529083	0.160084	0.000131829	0.00228813
TCONS_00096259	36.462	-0.822487	0.190586	1.39743e-06	5.73411e-05
TCONS_00096282	43.5151	-0.278709	0.112954	0.00529117	0.0398749
TCONS_00096285	38.6372	-0.52159	0.155411	0.000110597	0.0019864
TCONS_00099294	4.17266	-0.796683	0.403538	0.00281748	0.0247601
CUFF.43463.1	5.49108	-1.72417	0.385967	3.9658e-07	1.94677e-05
TCONS_00096380	173.303	0.192551	0.0693264	0.003476	0.0289872
TCONS_00096467	26.3959	-0.382752	0.151055	0.00249597	0.0226434
TCONS_00099533	50.5961	-0.595068	0.147672	7.33148e-06	0.000227375
TCONS_00099550	96.5464	-0.276498	0.0896069	0.000846723	0.00983316
TCONS_00099554	152.582	0.204473	0.0789236	0.00566036	0.0417624
TCONS_00096578	17.443	-0.430445	0.211503	0.00674306	0.0471219
TCONS_00099625	79.6334	-0.250327	0.100192	0.00573126	0.0421501
TCONS_00099638	60.4873	-0.419044	0.120441	0.000105255	0.00190974
TCONS_00096595	22.0097	-0.343809	0.155373	0.0068384	0.047557
TCONS_00099659	15.4935	-0.703934	0.182119	1.04971e-05	0.000297823
TCONS_00096620	49.7326	-0.655684	0.162999	6.10469e-06	0.000196171
TCONS_00096637	88.3434	0.372259	0.0981224	3.83919e-05	0.000867776
TCONS_00099739	112.538	0.310743	0.104755	0.00101918	0.0114055
TCONS_00042059	9.59047	-1.70284	0.310871	2.77768e-09	3.02389e-07
TCONS_00099805	2.37602	-0.853367	0.59364	0.0060441	0.0434099
TCONS_00096695	262.325	0.207603	0.0767656	0.00400786	0.0322754
TCONS_00096701	6.91162	-0.548824	0.304367	0.00650526	0.0459548
TCONS_00094464	2.02588	-1.70224	0.842316	0.00183379	0.0177426
TCONS_00037289	2.14167	-1.70095	0.578101	0.000182092	0.0030197
TCONS_00100033	15.4656	-0.446845	0.191608	0.0031037	0.0266034
TCONS_00100084	27.5107	-0.394669	0.154992	0.00234605	0.0214904
TCONS_00109233	1.57244	-1.6962	0.795303	0.00137713	0.0143478
TCONS_00097090	152.351	0.26774	0.0889164	0.00111869	0.0122788
TCONS_00100248	247.083	0.399699	0.13272	0.000540253	0.00698923
TCONS_00097172	2.02662	-0.850719	0.641616	0.00670724	0.0469536
NOMERGE_TCONS_00001177	3.62805	-1.69167	0.466623	1.58001e-05	0.000420715
TCONS_00097202	39.2408	0.432244	0.151032	0.000769739	0.0091721
TCONS_00097224	603.503	0.246856	0.0972216	0.00516679	0.0393173
TCONS_00097254	57.9527	0.326621	0.131149	0.00376753	0.0308241
TCONS_00100368	45.3329	0.440064	0.139554	0.000293875	0.00438293
TCONS_00100411	685.213	0.238244	0.0814675	0.0017218	0.0169458
TCONS_00097350	301.694	-0.582592	0.0866692	2.6672e-12	7.48827e-10
TCONS_00100456	271.917	-0.431369	0.110177	1.94378e-05	0.000496896
TCONS_00097359	30.6311	-0.89322	0.191102	2.35001e-07	1.23708e-05
TCONS_00032698	9.07747	-1.68613	0.441704	7.42492e-06	0.000229054
TCONS_00097364	121.726	0.248834	0.0850011	0.00163713	0.0163335
TCONS_00097382	88.2243	0.280784	0.108494	0.00374354	0.0306692
TCONS_00097388	4.8184	-0.679408	0.39728	0.00545903	0.0407466
TCONS_00036357	17.0781	-1.68448	0.255582	2.97758e-12	8.21555e-10
TCONS_00100516	150.59	0.618627	0.243796	0.000906635	0.0104006
TCONS_00097415	38.8014	-0.554721	0.161348	7.77856e-05	0.00150885
TCONS_00100568	281.891	0.353408	0.0942548	5.02808e-05	0.00107861
TCONS_00100592	187.571	-0.390608	0.151639	0.0022529	0.0207559
TCONS_00097458	197.947	0.217026	0.0831542	0.0049757	0.03819
TCONS_00107273	16.5415	-1.68107	0.195723	5.52739e-19	5.52842e-16
TCONS_00094845	6.32789	-1.67756	0.407915	2.38715e-06	9.0956e-05
TCONS_00100615	86.1039	0.485588	0.116823	5.2331e-06	0.000173386
TCONS_00097495	4.73183	-0.764695	0.378334	0.00259182	0.0233673
TCONS_00100653	160.727	0.269398	0.0958657	0.00206809	0.0194296
TCONS_00097525	42.677	0.263686	0.110058	0.00705716	0.0486134
TCONS_00097553	110.741	0.364727	0.102827	0.000103049	0.00187824
TCONS_00097563	18.9643	0.506007	0.27424	0.00651745	0.0459733
TCONS_00071799	22.9582	-1.67383	0.445634	1.05149e-05	0.000297823
TCONS_00003374	18.0742	-1.67245	0.194411	6.39253e-19	6.01763e-16
TCONS_00097608	25.186	0.589218	0.169902	6.17262e-05	0.00126156
TCONS_00100749	13.2976	-0.982704	0.209622	2.12764e-07	1.12744e-05
TCONS_00097696	99.2856	-0.241111	0.0943836	0.00522083	0.0395779
TCONS_00097735	1548.68	0.269437	0.0814351	0.000405413	0.00556871
TCONS_00097768	206.344	0.79799	0.12727	2.76571e-11	5.90129e-09
TCONS_00097792	294.557	-0.437218	0.180673	0.00271406	0.0241161
TCONS_00097833	11.0949	-0.659983	0.217569	0.000225607	0.00358162
TCONS_00097883	53.7472	-0.556597	0.162235	7.73174e-05	0.00150159
TCONS_00100979	39.7705	-0.431282	0.161491	0.00142572	0.0147669
TCONS_00097910	41.2205	-0.391576	0.174234	0.00488653	0.0377045
TCONS_00018975	5.87128	-1.6723	0.313012	6.71171e-09	6.21613e-07
TCONS_00097999	98.7464	0.377732	0.138988	0.0015099	0.0153458
TCONS_00098079	3.12102	-0.75262	0.456145	0.00517825	0.0393483
TCONS_00101195	22.7012	-0.753405	0.251787	0.00022505	0.00358
TCONS_00098131	22.7585	0.478683	0.180044	0.00120158	0.0129617
TCONS_00098163	51.7737	0.462213	0.170186	0.000988714	0.0111347
NOMERGE_TCONS_00001593	6.30636	0.775089	0.395894	0.00289326	0.0253287
TCONS_00101269	65.1816	-0.421828	0.193734	0.00532066	0.0399561
TCONS_00019180	3.26042	-1.67184	0.489844	3.24279e-05	0.000755376
TCONS_00098205	5.77883	-0.620135	0.320177	0.00412759	0.0330528
TCONS_00101289	105.543	0.303415	0.0997135	0.000825034	0.00963021
TCONS_00098210	112.986	-0.652317	0.137806	2.59296e-07	1.34055e-05
TCONS_00098223	74.5808	-0.591472	0.180994	0.000130187	0.00226455
TCONS_00068834	1.04487	-1.67095	0.830856	0.0014071	0.0145935
TCONS_00098375	19.2342	-0.517066	0.194338	0.00103323	0.0115305
TCONS_00101378	37.9457	-0.752177	0.138414	5.70856e-09	5.53661e-07
TCONS_00101382	59.0949	0.663437	0.221414	0.00022068	0.0035245
TCONS_00098403	86.1765	0.315233	0.135947	0.00613808	0.0439105
TCONS_00101425	43.3077	-0.788469	0.134261	4.13101e-10	6.23665e-08
TCONS_00011593	3.30716	-1.66315	0.425653	5.52245e-06	0.00018147
TCONS_00101473	57.4225	0.329259	0.114996	0.00128705	0.0136243
TCONS_00068418	11.1808	-1.65858	0.253056	3.43305e-12	8.72049e-10
TCONS_00101619	85.2446	0.344298	0.116521	0.000878471	0.010143
TCONS_00101624	3.34117	-0.92013	0.456776	0.00211004	0.0197122
TCONS_00106131	66.121	-1.65581	0.134356	5.64681e-36	9.03659e-32
TCONS_00042259	2.55005	-1.65072	0.452685	1.71742e-05	0.000449083
TCONS_00067275	7.07503	-1.64732	0.310779	7.61612e-09	6.84724e-07
TCONS_00101708	36.5314	-0.702593	0.141316	7.11855e-08	4.65265e-06
TCONS_00101710	21.095	0.562169	0.201052	0.000589879	0.00745643
TCONS_00098696	262.787	0.459008	0.0791119	1.24743e-09	1.54098e-07
TCONS_00101725	293.669	0.280265	0.0694828	2.31363e-05	0.000574922
TCONS_00098719	38.0761	0.509822	0.225403	0.00264683	0.0236774
TCONS_00102452	1.08087	-1.64721	0.825532	0.0017501	0.0171296
TCONS_00098820	131.3	-0.588367	0.197814	0.000341851	0.00489762
TCONS_00098845	200.347	-0.342636	0.0991999	0.000169294	0.00281622
TCONS_00101873	34.3931	0.736178	0.209632	3.44189e-05	0.000795962
TCONS_00101927	6.45062	-0.936601	0.284023	6.30788e-05	0.00128429
TCONS_00027863	3.19747	-1.64032	0.477472	3.46309e-05	0.000797151
TCONS_00057832	8.24663	-1.63837	0.339714	1.02846e-07	6.3059e-06
TCONS_00009960	6.15632	-1.63572	0.324367	3.04002e-08	2.24191e-06
TCONS_00100472	20.0235	-1.63216	0.238644	5.6221e-13	1.87439e-10
TCONS_00104902	12.4668	-0.615805	0.226874	0.000638251	0.0078933
TCONS_00066438	2.32682	-1.63208	0.497829	5.97105e-05	0.00123138
TCONS_00102114	137.377	-0.308953	0.134337	0.00704303	0.0485608
TCONS_00094802	2.85829	-1.63181	0.456904	2.09254e-05	0.000527354
TCONS_00093941	2.135	-1.62986	0.532286	0.000129777	0.00226218
TCONS_00111611	5.01431	-1.62951	0.500017	5.64316e-05	0.00118358
TCONS_00029550	2.25848	-1.62939	0.52447	9.60378e-05	0.00177881
TCONS_00108915	3.84678	-1.62241	0.369005	6.97048e-07	3.16002e-05
TCONS_00105057	19.6979	-0.3755	0.172737	0.00656732	0.0461964
TCONS_00009408	7.97938	-1.62227	0.312826	1.36891e-08	1.16525e-06
TCONS_00105061	33.3729	-0.67238	0.136599	9.46013e-08	5.89068e-06
TCONS_00102243	64.4682	0.267105	0.10177	0.0036954	0.0304519
TCONS_00105073	30.404	-0.389275	0.16332	0.00370197	0.0304816
TCONS_00102276	26.8363	0.440571	0.214411	0.00593487	0.0430824
TCONS_00045668	1.28506	-1.6183	0.792805	0.0015257	0.0154628
TCONS_00102334	4.50825	-0.743065	0.378779	0.003123	0.0267116
TCONS_00105284	43.8314	0.296429	0.124268	0.00590905	0.0429635
TCONS_00107423	12.6094	-1.61633	0.259012	2.86874e-11	6.04058e-09
TCONS_00061789	3.04203	-1.60967	0.456596	2.18773e-05	0.000547035
TCONS_00105303	52.4862	0.630647	0.269919	0.00146825	0.0150801
TCONS_00069264	14.9346	-1.60858	0.262786	4.90816e-11	9.69694e-09
ENSMUST00000062125	15.8792	-0.907024	0.189058	1.3652e-07	7.88709e-06
TCONS_00105341	79.236	-0.355585	0.131673	0.00186483	0.0180102
TCONS_00109205	2.29739	-1.60143	0.575626	0.000281044	0.00425502
TCONS_00105386	134.812	0.332448	0.10847	0.000648367	0.00799985
TCONS_00102440	89.3492	-0.345117	0.126026	0.00175798	0.0171857
TCONS_00006373	2.4024	-1.59733	0.572527	0.00025759	0.00397514
TCONS_00105410	18.6894	-0.399299	0.160802	0.00262353	0.023551
TCONS_00105434	176.508	0.433471	0.191425	0.00363233	0.0300672
TCONS_00059229	1.83373	-1.59661	0.666736	0.000697943	0.00846791
TCONS_00102554	40.7178	-0.311882	0.126926	0.00448287	0.0352875
TCONS_00105540	76.0314	-0.551122	0.136694	7.89858e-06	0.000241223
TCONS_00102572	176.423	0.421842	0.116287	5.70922e-05	0.00119431
TCONS_00105575	16.0497	-0.43075	0.21025	0.00654366	0.0460705
TCONS_00102648	38.3024	-0.844871	0.186515	5.21064e-07	2.45976e-05
TCONS_00105636	116.597	-0.294916	0.124966	0.00651836	0.0459733
TCONS_00105703	2.03401	-0.822842	0.583179	0.00647978	0.04589
TCONS_00105741	160.213	0.309078	0.0978516	0.000546617	0.00704308
TCONS_00105788	42.764	0.423573	0.201413	0.00549018	0.0408925
TCONS_00105831	61.7182	0.315152	0.110897	0.00146794	0.0150801
TCONS_00102818	33.5172	-0.60798	0.182735	9.70465e-05	0.00179127
TCONS_00102909	281.029	0.329327	0.0859487	4.07024e-05	0.000907187
TCONS_00105950	116.004	0.417718	0.109702	2.93717e-05	0.000702595
TCONS_00102913	135.595	-0.363784	0.120791	0.000702162	0.00850621
TCONS_00105957	11.3483	-0.531662	0.282385	0.0060306	0.0433607
TCONS_00102978	40.3633	-0.381602	0.170943	0.00566731	0.0417944
TCONS_00106068	39.5872	-0.784665	0.149625	1.50474e-08	1.24126e-06
TCONS_00106080	53.262	0.393121	0.177751	0.00510257	0.038941
TCONS_00102996	4.41791	-0.643867	0.390953	0.00610974	0.0437469
TCONS_00106087	38.0878	-0.75428	0.158499	1.79517e-07	9.87223e-06
TCONS_00103009	114.713	0.3837	0.183951	0.00702732	0.0484749
TCONS_00106113	5.30922	-0.999447	0.322253	0.000113065	0.00201381
TCONS_00073687	1.00098	-1.59661	0.868372	0.00204636	0.0192946
TCONS_00106135	265.061	0.524326	0.157566	0.000111302	0.00199681
TCONS_00103099	9.87301	-0.762897	0.228872	6.94878e-05	0.00138655
TCONS_00103103	302.323	0.519194	0.13581	1.80293e-05	0.000467798
TCONS_00106146	22.1518	-0.570064	0.192749	0.000361923	0.00509846
TCONS_00106167	112.417	-0.450076	0.0962826	5.97147e-07	2.75393e-05
TCONS_00074657	4.64552	-1.59219	0.36928	9.11823e-07	3.99778e-05
TCONS_00106177	133.103	0.311414	0.0734163	7.64591e-06	0.000234401
TCONS_00103163	7.66462	-0.814222	0.350433	0.00131807	0.013877
TCONS_00106227	380.73	0.375033	0.0768887	2.86446e-07	1.45063e-05
TCONS_00106243	205.327	0.324155	0.0991339	0.000345448	0.0049315
TCONS_00106290	275.444	0.245024	0.0859282	0.00207982	0.0194982
TCONS_00106330	293.012	0.330303	0.105428	0.000523553	0.00685071
TCONS_00035775	7.48126	-1.58963	0.294364	4.16301e-09	4.29739e-07
TCONS_00103349	61.1573	-0.36075	0.112037	0.000346269	0.00493881
TCONS_00103367	42.9623	0.349473	0.143721	0.00378888	0.0309213
TCONS_00103387	121.318	0.302744	0.128423	0.00601352	0.0433098
TCONS_00099091	0.860545	-1.58784	1.11113	0.00336941	0.0283048
TCONS_00103481	29.2846	-0.311636	0.134878	0.00655074	0.0461001
TCONS_00106538	24.2986	-0.855973	0.246491	3.9856e-05	0.000894819
TCONS_00106553	18.1926	-0.443597	0.158335	0.000890183	0.0102339
TCONS_00103593	91.367	-0.403179	0.132796	0.000536694	0.00696571
TCONS_00103674	1626.76	0.36368	0.0741422	2.66383e-07	1.36632e-05
TCONS_00106597	85.1389	0.532321	0.136275	1.23836e-05	0.00034168
TCONS_00054811	1.48956	-1.58635	0.677337	0.000921957	0.0105311
ENSMUST00000008052	62.5578	0.328384	0.128847	0.00316069	0.0269189
TCONS_00016528	1.38788	-1.58476	0.736994	0.00124593	0.0133215
TCONS_00106636	8.10646	0.686652	0.280335	0.00122491	0.0131558
TCONS_00103722	176.679	0.385925	0.126683	0.000518819	0.00681009
TCONS_00106740	82.8283	-0.641459	0.177236	3.21603e-05	0.000752812
TCONS_00106746	212.523	0.524212	0.156403	0.000102611	0.00187238
TCONS_00106786	17.5576	-0.511454	0.177618	0.000543335	0.00701757
TCONS_00019447	2.21151	-1.58447	0.793311	0.00195642	0.0187028
TCONS_00106920	220.717	0.310492	0.0942181	0.000335792	0.00484116
TCONS_00106950	6.91221	-0.752636	0.2919	0.000683246	0.00835293
TCONS_00037322	12.451	-1.58133	0.293641	4.62294e-09	4.71216e-07
TCONS_00090431	10.3478	-1.58102	0.320747	4.75543e-08	3.30875e-06
TCONS_00016965	1.66607	-1.58044	0.60935	0.000513319	0.00676102
TCONS_00104131	61.0476	0.244922	0.0970081	0.00549477	0.040899
TCONS_00107102	785.706	-0.837846	0.159841	1.48293e-08	1.22961e-06
TCONS_00107162	25.9355	-0.549971	0.24549	0.00269459	0.0239831
TCONS_00104228	179.401	0.345057	0.079408	4.25502e-06	0.000147707
TCONS_00104241	215.139	0.443925	0.159601	0.000883927	0.0101823
TCONS_00084256	2.34392	-1.57922	0.534422	0.000152732	0.00259107
ENSMUST00000010198	5.64499	-0.870121	0.382317	0.00128726	0.0136243
TCONS_00007266	3.80319	-1.57711	0.409402	6.97033e-06	0.000219148
TCONS_00104298	100.933	-0.744838	0.11534	1.08616e-11	2.55614e-09
TCONS_00107288	168.587	-0.387369	0.107425	7.88421e-05	0.00152565
TCONS_00107296	115.901	0.500896	0.17357	0.000510929	0.00674065
TCONS_00104335	380.643	0.461554	0.178376	0.00140348	0.0145654
TCONS_00104337	61.3216	-0.367404	0.146632	0.0030178	0.0261189
TCONS_00107323	12.5588	-0.446853	0.211406	0.0052402	0.0396345
TCONS_00104351	32.1709	0.405835	0.17068	0.0032487	0.0275056
NOMERGE_TCONS_00000963	3.13879	-1.57597	0.473259	5.54724e-05	0.00116499
TCONS_00107342	316.065	-0.49733	0.172899	0.000617325	0.0077191
TCONS_00107352	1125.25	-0.295629	0.122228	0.00565246	0.0417427
TCONS_00006127	2.76929	-1.57404	0.485873	7.24617e-05	0.00142885
TCONS_00073238	1.73216	-1.57005	0.679705	0.000916301	0.0104815
TCONS_00107374	75.5655	-0.381269	0.176191	0.00662313	0.0464868
TCONS_00107376	18.7616	-0.494204	0.184941	0.00105939	0.0117244
TCONS_00107388	6661.69	-0.336103	0.113748	0.000805409	0.00946326
TCONS_00104403	76.8462	0.406029	0.129044	0.00033972	0.00488459
TCONS_00068527	6.83202	-1.56867	0.328484	1.14288e-07	6.82443e-06
TCONS_00104421	408.401	0.434313	0.117122	3.98679e-05	0.000894819
NOMERGE_TCONS_00001739	103.859	0.521866	0.155389	0.000104135	0.00189588
TCONS_00107437	85.9297	0.558804	0.178175	0.000190626	0.0031288
TCONS_00104508	69.4113	0.447601	0.151337	0.000519172	0.00681009
TCONS_00107523	231.247	-0.474332	0.127299	3.54067e-05	0.000809448
TCONS_00104532	128.059	-0.442239	0.139845	0.000306531	0.00452113
TCONS_00104537	7.77787	-0.691712	0.364028	0.00371671	0.0305669
TCONS_00107542	462.391	0.318279	0.117053	0.00202809	0.0192044
TCONS_00104579	42.1645	0.288437	0.11405	0.00418511	0.033387
TCONS_00044523	2.81324	-1.56596	0.484493	5.9082e-05	0.00122156
TCONS_00104668	114.984	0.29728	0.113073	0.00299158	0.0259903
TCONS_00104675	378.892	0.348922	0.0858606	1.41317e-05	0.000382655
TCONS_00108243	3.41269	-1.56319	0.446271	2.5212e-05	0.000619767
TCONS_00107714	8.94634	-0.490131	0.255329	0.00648569	0.04589
TCONS_00104760	16.4582	-0.586257	0.196029	0.000316573	0.00464115
TCONS_00104790	52.5734	0.423068	0.164491	0.001769	0.0172723
TCONS_00104811	90.3564	-0.422551	0.158928	0.00156068	0.0157376
TCONS_00012428	2.7371	-1.5617	0.435795	1.99146e-05	0.000505062
TCONS_00092564	1.09973	-1.55809	0.833756	0.00208594	0.0195441
TCONS_00008106	129.23	-0.569236	0.111975	5.39994e-08	3.67724e-06
TCONS_00011260	72.0227	0.412449	0.160631	0.00190406	0.0183007
TCONS_00011377	23.7739	-0.378325	0.171507	0.00579991	0.0425371
TCONS_00011453	11.5898	-0.654783	0.298851	0.00230713	0.0211582
TCONS_00011463	15.4478	-0.631239	0.290091	0.00248827	0.0225863
TCONS_00008312	94.5765	0.477471	0.169209	0.000690419	0.0084085
TCONS_00008321	38.2975	0.41291	0.173908	0.00314781	0.0268663
TCONS_00008372	53.1683	-0.514248	0.123732	5.04996e-06	0.000168364
TCONS_00008446	66.4867	-0.648063	0.161493	6.93842e-06	0.000218574
TCONS_00008469	13.6227	-0.582799	0.199759	0.000405313	0.00556871
TCONS_00022207	8.4288	-1.55764	0.26553	2.8334e-10	4.5801e-08
TCONS_00071824	1.71687	-1.55558	0.736157	0.00142658	0.0147669
TCONS_00011612	3.55142	-0.818019	0.460489	0.00377182	0.0308433
TCONS_00011614	19.4989	-0.92176	0.372579	0.000778979	0.00923961
TCONS_00008544	211.385	0.319586	0.108993	0.00106681	0.0117984
TCONS_00011678	8.70308	0.549969	0.30472	0.00666609	0.0467269
TCONS_00008573	162.893	0.375241	0.118003	0.00035424	0.00502563
TCONS_00008636	3.32515	-0.930066	0.509801	0.00292766	0.0255739
TCONS_00056322	3.60172	-1.55245	0.488195	7.45559e-05	0.00145858
TCONS_00011803	35.6846	-0.327598	0.143452	0.00658506	0.0462805
TCONS_00011916	35.7444	0.601032	0.165116	3.02893e-05	0.000719169
TCONS_00011930	128.991	0.600504	0.149446	6.29959e-06	0.0002015
TCONS_00011947	16.3196	-0.487546	0.201819	0.00220535	0.0204001
TCONS_00011967	34.2246	-0.926908	0.171247	4.97468e-09	4.97561e-07
TCONS_00012023	434.023	0.460155	0.177003	0.00136611	0.0142599
TCONS_00012039	97.2876	0.285839	0.103566	0.00222484	0.0205566
TCONS_00102352	1.7967	-1.55221	1.08996	0.00422579	0.0336277
TCONS_00012052	7.26908	-0.782048	0.264467	0.000231699	0.00366029
TCONS_00035413	4.31146	-1.55164	0.410051	1.00841e-05	0.00029068
TCONS_00066660	3.67837	-1.54897	0.421507	1.42192e-05	0.000384374
TCONS_00050089	8.56453	-1.54357	0.24971	4.3591e-11	8.71984e-09
TCONS_00050596	3.19641	-1.54214	0.406493	8.47425e-06	0.000255392
TCONS_00008971	40.3022	0.380334	0.152151	0.00272881	0.0242337
TCONS_00008997	61.2149	-0.40727	0.131367	0.000432987	0.00588208
CUFF.34396.1	2.03913	-1.54186	0.62556	0.000617501	0.0077191
TCONS_00009051	8.40611	-0.744527	0.262152	0.000336245	0.00484332
TCONS_00009074	18.1535	-0.425664	0.199404	0.00553015	0.041105
TCONS_00009092	175.694	0.359642	0.115337	0.000473703	0.00632777
TCONS_00009118	85.3572	0.287608	0.090221	0.000563271	0.0071997
TCONS_00009124	64.2217	-0.445409	0.149935	0.000556349	0.00713402
TCONS_00040304	2.09644	-1.54132	0.527179	0.000192128	0.00314058
TCONS_00012348	95.8276	0.596066	0.122705	1.45342e-07	8.27725e-06
TCONS_00012363	103.781	-0.636694	0.114202	3.20257e-09	3.43965e-07
TCONS_00009180	36.3329	0.40845	0.140719	0.000756956	0.00905348
TCONS_00012379	22.0505	-0.46921	0.179972	0.00143868	0.0148728
TCONS_00034082	1.95168	-1.53205	0.609913	0.000536438	0.00696571
TCONS_00012414	6.6769	-0.586213	0.286987	0.00360171	0.0298334
TCONS_00110128	6.61781	-1.53158	0.311305	4.80057e-08	3.32569e-06
TCONS_00023466	8.62959	-1.52989	0.263786	5.37297e-10	7.77575e-08
TCONS_00012583	14.828	-0.993659	0.220738	4.57148e-07	2.1838e-05
TCONS_00034835	5.88063	-1.52537	0.351349	8.55729e-07	3.79341e-05
TCONS_00044465	1.28736	-1.52044	0.758187	0.00178274	0.0173638
TCONS_00009537	204.206	0.382025	0.0889177	4.42024e-06	0.0001516
TCONS_00009545	60.7109	-0.405772	0.124379	0.000244931	0.00382031
TCONS_00012646	93.1118	-0.670073	0.150357	9.39956e-07	4.10987e-05
TCONS_00009567	45.1119	0.325502	0.142034	0.00630367	0.0449737
TCONS_00012660	8.39634	-0.569845	0.274096	0.00350132	0.0291679
TCONS_00012683	356.62	0.452985	0.123496	4.31475e-05	0.0009524
TCONS_00009615	184.959	-0.277628	0.0777374	0.0001528	0.00259107
TCONS_00009621	209.765	-0.327842	0.113153	0.00120197	0.0129617
TCONS_00012734	41.4919	-0.34282	0.143818	0.00470752	0.0365524
TCONS_00012778	512.708	0.459201	0.129498	6.5804e-05	0.00132795
TCONS_00009672	55.9445	0.430022	0.150149	0.000755097	0.00903801
TCONS_00009688	172.633	0.465416	0.175	0.0011406	0.0124509
TCONS_00012798	14.5779	-0.768333	0.253627	0.00019159	0.00313498
TCONS_00009698	93.9884	-0.558862	0.119859	4.54806e-07	2.1838e-05
TCONS_00012844	50.8724	0.500635	0.172119	0.000490115	0.00650358
TCONS_00012855	3.59246	-0.834293	0.490119	0.00389701	0.0315926
TCONS_00012863	94.6192	0.351868	0.136915	0.00261189	0.0235085
TCONS_00009757	46.9828	0.523049	0.21606	0.00169456	0.0167706
TCONS_00009774	246.413	0.306479	0.0915965	0.000289769	0.00436645
TCONS_00012888	348.906	0.17099	0.0667428	0.00722581	0.0494376
TCONS_00012901	366.296	-0.31882	0.0878235	0.000100374	0.00183996
TCONS_00009806	55.1282	-0.360543	0.130688	0.00150843	0.0153458
TCONS_00012918	12.702	-0.472991	0.245225	0.006753	0.0471708
TCONS_00009921	23.7592	0.528314	0.235485	0.00266208	0.0237731
TCONS_00093338	8.33094	-1.51399	0.344285	6.88498e-07	3.13828e-05
TCONS_00113442	9.51869	-1.51397	0.255589	1.89219e-10	3.22136e-08
TCONS_00009982	8.50576	-0.911598	0.249139	1.80361e-05	0.000467798
TCONS_00013044	275.495	-0.510571	0.108348	4.20226e-07	2.04404e-05
TCONS_00010017	122.3	0.39874	0.146307	0.00129114	0.0136564
TCONS_00010037	52.381	-0.324685	0.108217	0.000850738	0.00987264
TCONS_00013079	95.0254	0.502219	0.166019	0.000331533	0.00480572
TCONS_00013110	69.2222	-0.423626	0.131128	0.000253302	0.00391651
TCONS_00096021	6.97894	-1.51254	0.318752	1.31645e-07	7.63304e-06
TCONS_00010125	3.39122	-0.679206	0.422796	0.00622288	0.0444376
TCONS_00013160	6.94525	-0.715513	0.275432	0.000710029	0.008595
TCONS_00010139	3.81595	-0.67791	0.414155	0.00603468	0.0433646
TCONS_00010180	386.851	0.393207	0.0798188	2.02262e-07	1.08254e-05
TCONS_00095940	3.30928	-1.51242	0.556557	0.000310538	0.004576
TCONS_00064217	6.28157	-1.51109	0.318327	1.29659e-07	7.5889e-06
TCONS_00052990	3.18917	-1.50881	0.492164	0.000109664	0.00197186
TCONS_00010381	228.394	0.191092	0.0718172	0.00493164	0.0379428
NOMERGE_TCONS_00000806	2.47981	-1.50879	0.691465	0.0011464	0.0124868
TCONS_00010481	78.8369	-0.339616	0.0903205	5.31347e-05	0.00112475
TCONS_00013687	770.529	0.454887	0.0804284	2.95842e-09	3.19889e-07
TCONS_00013729	27.5637	-0.91913	0.175476	1.44256e-08	1.20236e-06
TCONS_00013787	190.352	0.277177	0.092032	0.00105044	0.0116656
TCONS_00072839	10.4938	-1.5001	0.372979	2.9031e-06	0.000105828
TCONS_00010793	32.9434	0.422316	0.150472	0.000951477	0.0108214
TCONS_00014030	53.9149	0.401881	0.182526	0.00493033	0.0379428
TCONS_00044020	2.99236	-1.49785	0.584318	0.000512423	0.00675478
TCONS_00085979	9.99996	-1.49677	0.273991	2.63856e-09	2.93228e-07
TCONS_00010871	4.33283	-0.747572	0.373954	0.00275542	0.0243632
TCONS_00010969	426.518	0.243041	0.0990736	0.00664838	0.0466232
TCONS_00010974	65.6902	-0.341071	0.121275	0.00143867	0.0148728
TCONS_00010980	61.9935	0.560982	0.189414	0.000332571	0.00481365
TCONS_00014143	56.6091	-0.541568	0.120991	1.11486e-06	4.77034e-05
TCONS_00010989	168.671	0.258823	0.107101	0.00677263	0.0472666
TCONS_00011003	215.675	0.397688	0.0946915	6.32087e-06	0.0002015
TCONS_00011007	37.7745	0.501994	0.160827	0.000260122	0.00400648
TCONS_00011010	443.752	0.435564	0.107738	1.02903e-05	0.000294758
TCONS_00011017	48.3307	-0.400631	0.127622	0.000384746	0.00535865
TCONS_00011034	33.5044	0.786717	0.197702	5.50458e-06	0.000181255
TCONS_00014170	117.164	0.380015	0.0887907	4.79088e-06	0.000161748
TCONS_00014237	9.81969	-0.97812	0.23804	2.74811e-06	0.000101608
TCONS_00075468	29.8902	-1.49597	0.211724	1.14624e-13	4.26588e-11
TCONS_00017493	464.662	0.372017	0.100968	5.8303e-05	0.00121329
TCONS_00017518	111.214	-0.294675	0.109515	0.00265843	0.0237537
TCONS_00014291	194.154	0.310086	0.0739543	1.00837e-05	0.00029068
NOMERGE_TCONS_00000162	4.61414	-0.952385	0.344966	0.00034039	0.00488982
TCONS_00014316	172.565	0.329831	0.100488	0.000319614	0.00466678
TCONS_00017576	54.9371	-0.49442	0.20303	0.00212168	0.0197863
TCONS_00112220	1.32326	-1.49571	0.835326	0.00218383	0.0202714
TCONS_00017593	92.2204	0.602002	0.203251	0.000290058	0.0043667
TCONS_00073523	1.54046	-1.49544	0.687516	0.00124616	0.0133215
TCONS_00059995	2.99628	-1.49463	0.477292	9.26546e-05	0.00173421
TCONS_00017637	183.924	-0.47606	0.11573	7.23712e-06	0.000226202
TCONS_00056942	1.43366	-1.49462	0.717049	0.00149552	0.0152633
TCONS_00014409	78.868	-0.611092	0.19203	0.000167356	0.00278978
TCONS_00035563	10.5971	-1.49382	0.277605	5.15127e-09	5.12024e-07
TCONS_00017749	4.21121	-0.88328	0.428077	0.00201397	0.0191159
TCONS_00017784	119.955	0.406458	0.124027	0.000216216	0.00346704
TCONS_00061970	19.3638	-1.49106	0.251796	2.25973e-10	3.76693e-08
TCONS_00014514	25.3002	-0.386794	0.177347	0.00578642	0.0424652
TCONS_00014526	4.43159	-0.63616	0.382758	0.00615095	0.0439632
ENSMUST00000039784	2.8573	-1.49011	0.502055	0.000158701	0.00265936
TCONS_00025935	12.1732	-1.48344	0.233513	1.50923e-11	3.45031e-09
TCONS_00017875	18.9522	-0.461135	0.168341	0.00100499	0.0112863
TCONS_00006265	2.85915	-1.48308	0.677357	0.00126394	0.0134576
TCONS_00014704	33.4821	-0.413794	0.12795	0.000254736	0.00393489
TCONS_00017987	15.0347	-0.615599	0.199745	0.000205939	0.00333229
TCONS_00014743	10.9401	-0.501074	0.240564	0.00451273	0.0354527
TCONS_00018061	12.1536	-0.775524	0.235317	7.85576e-05	0.00152198
TCONS_00018088	87.9335	-0.648808	0.193432	8.296e-05	0.00159377
TCONS_00010433	3.63751	-1.47914	0.394255	9.3723e-06	0.000276215
TCONS_00018107	8.11491	-0.49827	0.268957	0.00716997	0.0491607
TCONS_00018128	77.0082	-0.399009	0.119608	0.000194465	0.00317229
TCONS_00018136	5.08523	-0.578303	0.339402	0.00698719	0.0483006
TCONS_00014810	4.06232	-0.864481	0.374738	0.00119743	0.0129476
TCONS_00018150	143.042	0.542868	0.154094	5.1935e-05	0.00110374
TCONS_00078063	11.5372	-1.47888	0.24907	1.82777e-10	3.14515e-08
TCONS_00014832	23.0972	-0.458066	0.21458	0.0047003	0.036514
TCONS_00018235	48.2105	-0.413211	0.124878	0.0001962	0.00319085
TCONS_00018238	52.6073	0.60081	0.228838	0.000767884	0.00916057
TCONS_00018300	127.21	0.475479	0.137377	8.4429e-05	0.00161039
TCONS_00014973	63.5713	-0.295531	0.126886	0.00684581	0.047557
TCONS_00018434	11.7328	-0.487721	0.231429	0.00443406	0.0349475
TCONS_00021514	1.26969	-1.474	0.751392	0.00194199	0.0185982
TCONS_00018524	76.5099	0.347195	0.133274	0.00243332	0.0222136
TCONS_00015143	10.3363	-0.629157	0.237342	0.00072906	0.00879875
TCONS_00015264	82.7907	0.492817	0.123757	1.0404e-05	0.000296255
TCONS_00018702	196.322	0.451969	0.188122	0.00238417	0.0218272
TCONS_00018705	89.1247	0.423481	0.107761	1.72126e-05	0.000449086
TCONS_00015289	69.3489	0.43576	0.101463	3.52252e-06	0.000125269
TCONS_00018735	114.201	0.877013	0.184501	1.3065e-07	7.60289e-06
TCONS_00018748	204.718	-0.381691	0.0911319	7.57642e-06	0.000232717
TCONS_00015332	8138.53	-0.372678	0.104889	0.0001044	0.00189854
TCONS_00015341	67.4503	-0.317948	0.121738	0.00293024	0.0255825
TCONS_00015353	338.388	0.32943	0.0936927	0.000138495	0.00238059
NOMERGE_TCONS_00000284	16.2542	0.478973	0.181943	0.00133057	0.0139627
TCONS_00018808	1119.97	0.30544	0.124232	0.00452652	0.0355382
TCONS_00018830	52.8423	-0.48037	0.125317	2.22612e-05	0.000555767
TCONS_00015434	309.661	0.364768	0.0732573	1.79105e-07	9.87223e-06
TCONS_00015437	110.494	0.42433	0.138966	0.000431112	0.00586961
TCONS_00015468	167.597	0.488699	0.108934	1.20557e-06	5.09042e-05
TCONS_00015487	140.052	0.394765	0.120753	0.000237243	0.00372216
TCONS_00018930	172.259	0.306289	0.0972022	0.000578686	0.00732651
TCONS_00018945	157.698	0.55034	0.143979	1.65216e-05	0.000434146
TCONS_00015529	704.639	0.338182	0.103705	0.000325412	0.00473415
TCONS_00018972	204.359	-0.365424	0.0875229	8.60301e-06	0.000257335
TCONS_00024834	3.6528	-1.47222	0.429271	3.60039e-05	0.000819588
TCONS_00018992	41.8636	-0.64401	0.165892	1.12765e-05	0.000314936
TCONS_00019023	846.169	0.786295	0.0855817	3.37369e-21	5.39892e-18
TCONS_00049714	10.9131	-1.4672	0.216161	7.31262e-13	2.38824e-10
TCONS_00015713	7.05344	-0.955223	0.510515	0.00275888	0.0243656
TCONS_00015715	22.981	-0.469604	0.189318	0.00203701	0.0192387
TCONS_00015744	14.4647	-0.677436	0.227881	0.000258725	0.0039888
TCONS_00013147	52.3096	-1.46569	0.282193	1.43821e-08	1.20236e-06
TCONS_00060002	2.1501	-1.46527	0.554494	0.000398825	0.00550207
TCONS_00015799	29.3219	-0.898316	0.230216	7.43725e-06	0.000229054
TCONS_00015841	8.3398	0.597424	0.367569	0.0072109	0.0493778
TCONS_00019281	68.4932	0.385336	0.167409	0.00429693	0.0340897
TCONS_00015879	42.6104	0.756065	0.136293	2.77545e-09	3.02389e-07
TCONS_00019295	30.0262	0.336153	0.142243	0.00512746	0.0390737
TCONS_00019299	153.155	0.265907	0.110009	0.00648545	0.04589
TCONS_00019332	52.5394	0.859402	0.181473	1.50669e-07	8.48996e-06
TCONS_00019356	189.031	0.392384	0.079036	1.72313e-07	9.57475e-06
TCONS_00019388	5.88191	-0.684072	0.368074	0.00396267	0.0320134
TCONS_00016023	26.385	0.45577	0.166532	0.0010328	0.0115305
TCONS_00016029	28.8118	0.366756	0.135432	0.00172793	0.0169646
TCONS_00016036	202.338	0.442102	0.18836	0.00285199	0.0250496
TCONS_00019434	266.939	0.237837	0.0835463	0.00221548	0.020482
TCONS_00006823	4.33037	-1.46187	0.381583	7.12826e-06	0.000223236
TCONS_00057901	1.67899	-1.46095	0.799729	0.0025105	0.0227366
TCONS_00038969	1.39095	-1.45713	0.75477	0.00209593	0.0196032
NOMERGE_TCONS_00000305	14.6199	-0.602	0.19814	0.000264138	0.00405273
TCONS_00019516	204.1	0.489443	0.0848169	1.38707e-09	1.66897e-07
TCONS_00019524	125.75	0.286422	0.11829	0.00563458	0.041649
TCONS_00016174	86.7301	-0.690746	0.204014	7.19571e-05	0.00142196
TCONS_00019545	19.6686	-0.539334	0.190605	0.000561627	0.00718443
TCONS_00019581	33.4236	0.484751	0.145394	0.000140714	0.00241096
TCONS_00019621	6.92069	-0.965229	0.273486	2.76489e-05	0.000669388
TCONS_00016256	236.041	0.271044	0.0729111	8.68118e-05	0.00164994
TCONS_00019631	23.4643	0.450994	0.183015	0.0021748	0.0201993
TCONS_00016291	98.319	0.239258	0.0884644	0.00339845	0.028474
TCONS_00061637	0.99297	-1.45669	0.906003	0.00291471	0.0254886
TCONS_00019746	34.2943	-0.50786	0.203257	0.00162831	0.0162861
TCONS_00019784	161.795	0.271679	0.0967572	0.00207033	0.0194319
TCONS_00016383	57.8088	0.331791	0.129764	0.00304898	0.0263034
TCONS_00019823	120.361	0.268543	0.0985552	0.00270335	0.0240477
TCONS_00016417	115.899	0.391711	0.178038	0.00524616	0.0396345
TCONS_00016433	94.0578	0.289797	0.120668	0.00588852	0.0429427
TCONS_00052017	1.6342	-1.45598	0.620255	0.000933366	0.0106386
TCONS_00019881	43.2384	-0.491433	0.117281	4.72866e-06	0.000160324
TCONS_00064420	2.82444	-1.45393	0.451817	7.41835e-05	0.001457
TCONS_00016531	7.28063	-0.647465	0.274148	0.00147419	0.0151204
TCONS_00020006	568.623	0.370568	0.106448	0.000126038	0.00220195
TCONS_00016581	87.8284	0.234132	0.0928704	0.00589795	0.0429427
TCONS_00072373	9.63788	-1.44931	0.400063	1.602e-05	0.00042401
TCONS_00006256	4.68176	-1.44066	0.368848	5.25175e-06	0.000173644
TCONS_00020088	16.8243	-0.599545	0.205708	0.000389408	0.00540945
TCONS_00020095	183.892	-0.256932	0.104748	0.00634837	0.0452127
TCONS_00016632	162.588	-0.257305	0.0916004	0.00227523	0.0209038
TCONS_00020100	118.47	0.362453	0.166888	0.00661424	0.0464652
TCONS_00020107	29.143	-0.484181	0.16938	0.000673177	0.00824874
TCONS_00020149	5.45993	-0.988703	0.338157	0.000219168	0.00350384
TCONS_00033236	30.6635	-1.43998	0.175529	1.82382e-17	1.53614e-14
TCONS_00016776	174.323	0.384091	0.11609	0.000219159	0.00350384
TCONS_00016791	20.4686	-0.738918	0.193436	1.21371e-05	0.000336038
TCONS_00016820	255.547	-0.405683	0.117201	0.000125793	0.00220195
TCONS_00016821	58.1309	0.59148	0.301423	0.00363694	0.0300672
TCONS_00020292	9.50822	-0.536811	0.261394	0.00421621	0.0335849
TCONS_00020298	49.0799	-0.377148	0.135717	0.00134413	0.0140773
TCONS_00030782	1.07594	-1.43903	1.10561	0.00454804	0.0356601
TCONS_00084924	6.02321	-1.43888	0.473967	0.000128287	0.0022388
TCONS_00020365	70.8276	0.392259	0.144284	0.00137566	0.0143418
TCONS_00074179	3.36069	-1.43865	0.445668	6.26395e-05	0.00127697
TCONS_00092248	10.8532	-1.42877	0.442788	6.40246e-05	0.00129791
TCONS_00020426	263.976	0.29927	0.125089	0.00558926	0.0414481
TCONS_00083752	12.5988	-1.42549	0.213073	1.5184e-12	4.58472e-10
TCONS_00016998	455.391	0.357904	0.0915384	2.53559e-05	0.000622347
NOMERGE_TCONS_00000322	38.5774	0.301182	0.118407	0.00382724	0.0311691
TCONS_00020466	147.82	0.234895	0.095257	0.00678293	0.0472829
TCONS_00020475	582.055	0.564955	0.227196	0.00121995	0.0131175
TCONS_00020499	247.626	-0.319858	0.0851708	6.05668e-05	0.00124237
TCONS_00020528	190.079	0.21115	0.0826402	0.00600372	0.0432977
TCONS_00085503	2.36788	-1.42495	0.578726	0.000625926	0.00778298
TCONS_00017071	138.604	0.50501	0.168561	0.000361479	0.00509669
TCONS_00020597	2.06062	-0.964403	0.590417	0.00400361	0.0322607
TCONS_00020655	1494.33	0.262207	0.0812977	0.000560618	0.00717726
TCONS_00014441	18.2096	-1.41788	0.23809	1.66321e-10	2.89309e-08
TCONS_00020754	48.4593	-0.702563	0.143878	1.13946e-07	6.82443e-06
NOMERGE_TCONS_00000333	29.0669	0.466581	0.166363	0.000799689	0.00940986
TCONS_00020805	26.215	0.493319	0.226394	0.00351973	0.0292908
TCONS_00020819	26.026	-0.500055	0.187815	0.00112005	0.0122853
TCONS_00017275	14.0362	-0.545578	0.215126	0.00127551	0.0135448
TCONS_00020929	334.059	0.267258	0.0970473	0.00248212	0.0225606
TCONS_00017378	29.1485	-0.553756	0.158702	6.31735e-05	0.00128458
TCONS_00020977	419.004	-0.225421	0.0766477	0.0018114	0.0175471
TCONS_00017442	257.508	-0.325769	0.0985741	0.000317464	0.00464772
TCONS_00021011	52.1939	-0.321191	0.105003	0.000737898	0.00888531
TCONS_00021019	41.5569	-0.503473	0.169041	0.000437478	0.00592799
TCONS_00052524	2.59341	-1.4089	0.536038	0.000375027	0.00526453
TCONS_00029933	1.38223	-1.40851	0.848626	0.00372364	0.0305901
ENSMUST00000092298	176.425	0.332882	0.135296	0.00388923	0.0315456
TCONS_00043319	1.55462	-1.40805	0.750148	0.00197987	0.0188819
TCONS_00023687	7.25251	-0.732473	0.280868	0.000687111	0.00838097
TCONS_00023730	36.5999	-0.493462	0.128772	2.06639e-05	0.000521583
TCONS_00021212	111.997	0.243915	0.0889795	0.00292414	0.0255571
TCONS_00021257	129.064	0.279617	0.112247	0.0048721	0.0376202
TCONS_00023795	8.70276	-0.522015	0.235907	0.00305542	0.0263447
TCONS_00023809	2.52763	-0.837035	0.530838	0.00501328	0.0384048
TCONS_00023814	49.1429	-0.53812	0.169212	0.000206402	0.00333642
TCONS_00023830	98.8264	-0.600048	0.131837	6.90292e-07	3.13828e-05
TCONS_00046299	20.5235	-1.40799	0.184508	1.86786e-15	9.05801e-13
TCONS_00021479	212.675	-0.362704	0.122762	0.000857534	0.00994428
TCONS_00063641	2.2022	-1.40699	0.55065	0.000510384	0.006739
TCONS_00021520	3.75709	-0.929875	0.456185	0.00201735	0.0191367
TCONS_00021678	31.3694	0.545179	0.223555	0.0015679	0.0157905
TCONS_00023968	150.683	0.328974	0.122047	0.00205318	0.019339
TCONS_00021686	10.4281	-0.705525	0.241904	0.000290333	0.00436674
TCONS_00023982	7.9907	-0.538019	0.274283	0.00485437	0.0375106
TCONS_00048433	2.55814	-1.40387	0.64241	0.00135261	0.0141465
TCONS_00024315	158.874	-0.595497	0.0935499	2.72094e-11	5.88422e-09
TCONS_00021955	25.5634	-0.541796	0.185333	0.000444121	0.00599263
TCONS_00000266	3.67817	-1.40278	0.388894	1.96786e-05	0.000499868
TCONS_00024447	134.09	0.299898	0.0854064	0.00016554	0.0027624
TCONS_00022020	11.154	0.557291	0.236674	0.00204259	0.0192733
TCONS_00024455	325.389	0.311171	0.109832	0.00151847	0.0153993
TCONS_00049699	4.46995	-1.39862	0.420006	4.78753e-05	0.00103115
TCONS_00024511	1.30988	-0.992923	1.03	0.00704652	0.0485639
TCONS_00006958	7.6626	-1.3958	0.338772	2.08779e-06	8.16893e-05
TCONS_00097580	1.71804	-1.39361	0.822444	0.00323561	0.0274547
TCONS_00022173	6.44416	-0.846167	0.344445	0.00089499	0.0102818
TCONS_00024616	95.8283	0.403803	0.108533	4.44387e-05	0.000971521
TCONS_00102181	6.57144	-1.39091	0.284851	6.84333e-08	4.50674e-06
TCONS_00026808	6.16844	-1.38852	0.289329	1.02649e-07	6.3059e-06
TCONS_00022225	27.7375	-0.965191	0.314012	0.000134796	0.00233205
TCONS_00022249	183.994	0.308081	0.125907	0.00459759	0.0359254
TCONS_00113336	9.99872	-1.38146	0.229561	1.12819e-10	2.02859e-08
TCONS_00024821	12.3489	-0.678237	0.259725	0.000773624	0.00920468
TCONS_00022376	38.2332	0.465217	0.150855	0.00033364	0.00481881
TCONS_00071358	20.0706	-1.38103	0.205467	1.19692e-12	3.68351e-10
TCONS_00022421	2.76865	-0.906303	0.642482	0.00609906	0.0437095
TCONS_00039783	28.4479	-1.37897	0.175865	3.39706e-16	2.01345e-13
TCONS_00022443	117.183	0.246793	0.0833502	0.00149163	0.0152504
TCONS_00024927	320.539	0.333078	0.122961	0.00193925	0.0185982
TCONS_00022477	377.615	0.321154	0.0718708	2.70305e-06	0.000100986
TCONS_00022486	149.983	0.553575	0.16156	7.08013e-05	0.00140575
TCONS_00022493	132.352	-0.274201	0.100539	0.00263088	0.0235733
TCONS_00022501	56.5502	0.305052	0.125408	0.00491316	0.037837
TCONS_00022512	23.3827	0.386184	0.166457	0.00432286	0.0342469
TCONS_00045282	12.6232	-1.37638	0.220064	2.61094e-11	5.72368e-09
TCONS_00024979	7.39092	-0.947851	0.279116	4.66399e-05	0.00100847
TCONS_00022570	262.418	0.503572	0.182614	0.000733513	0.00884582
TCONS_00022618	92.7721	0.309472	0.132555	0.00609344	0.0436887
TCONS_00106367	19.8127	-1.37522	0.186213	1.22168e-14	5.58587e-12
TCONS_00022634	48.7784	0.340856	0.152785	0.00664837	0.0466232
TCONS_00025059	30.6533	0.474312	0.241886	0.00593672	0.0430824
TCONS_00054740	7.7436	-1.36868	0.271297	2.59215e-08	1.96598e-06
TCONS_00025077	825.604	0.295154	0.0716951	1.62037e-05	0.0004279
TCONS_00025098	34.093	0.547836	0.190614	0.000454354	0.00611011
TCONS_00022699	9.26698	-0.755719	0.234566	0.000104888	0.00190524
TCONS_00025115	143.641	0.314605	0.121582	0.0030388	0.0262722
TCONS_00025128	23.8979	-0.459917	0.175666	0.00139176	0.014472
TCONS_00022728	149.249	0.428112	0.163867	0.00153562	0.0155338
TCONS_00022743	127.234	0.440908	0.111944	1.54903e-05	0.000415052
TCONS_00022761	117.033	-0.275717	0.103519	0.00319484	0.0271663
TCONS_00022769	336.315	0.335481	0.0805238	9.87306e-06	0.000288319
TCONS_00022824	89.1998	-0.443043	0.164246	0.00125248	0.0133576
TCONS_00022856	53.4161	0.328878	0.134061	0.00408276	0.0327829
TCONS_00022863	156.613	0.310152	0.0937901	0.00032891	0.00477635
TCONS_00025286	38.9889	-0.484092	0.132026	4.14481e-05	0.000919942
TCONS_00025348	3.98065	-0.854976	0.395157	0.00167487	0.0166272
TCONS_00025425	274.013	0.380001	0.153082	0.00276765	0.024416
TCONS_00023035	47.9074	-0.804138	0.231889	4.34693e-05	0.000958182
TCONS_00025428	4.1315	-0.958507	0.427014	0.00124828	0.0133353
TCONS_00023075	53.8761	-0.410941	0.142122	0.000822913	0.00961246
TCONS_00025457	448.659	0.41075	0.129028	0.000295922	0.00439518
TCONS_00025488	15.6818	-0.600214	0.204817	0.000379233	0.00530032
TCONS_00025492	16.4087	0.570892	0.202403	0.000554735	0.00711902
TCONS_00025538	42.8384	0.442863	0.191535	0.00311552	0.0266761
CUFF.11278.1	15.7995	-0.515616	0.234874	0.00329514	0.0278123
TCONS_00023189	10.8325	-0.590992	0.277922	0.00296011	0.0257507
TCONS_00025598	89.1535	-0.320244	0.139538	0.0066892	0.0468683
TCONS_00023219	1480.41	0.438226	0.075432	1.27467e-09	1.55714e-07
TCONS_00023239	297.528	0.303208	0.0784987	4.11746e-05	0.000916435
TCONS_00023266	155.105	0.296529	0.0882815	0.000292526	0.00438163
TCONS_00023304	15.2867	0.570751	0.227565	0.0012524	0.0133576
TCONS_00025654	6.81745	0.80123	0.34122	0.00120814	0.013002
TCONS_00028912	63.3724	-1.35668	0.186481	2.52339e-14	1.0914e-11
TCONS_00023401	441.615	0.253043	0.0971522	0.00412554	0.0330528
TCONS_00025752	10.1269	-0.538774	0.258085	0.00385925	0.0313342
TCONS_00023459	597.334	-0.297699	0.0931086	0.000524783	0.00686119
TCONS_00045623	1.16644	-1.3535	0.916061	0.00417805	0.0333473
TCONS_00023486	222.278	0.364171	0.115611	0.000414897	0.00568459
TCONS_00023492	15.0922	0.579853	0.325992	0.00561249	0.0415082
TCONS_00025785	153.117	0.381466	0.157103	0.00318745	0.0271324
TCONS_00023501	42.546	0.518597	0.181853	0.000548443	0.00706092
TCONS_00023526	9.05799	-0.931041	0.339861	0.00037599	0.00526958
TCONS_00025828	13.0944	-0.633065	0.243196	0.000813567	0.00952415
TCONS_00025849	9.06209	-0.640287	0.249771	0.000926216	0.0105647
TCONS_00023549	81.5491	0.557276	0.213264	0.000898722	0.0103173
TCONS_00082317	7.18514	-1.35344	0.346984	5.99726e-06	0.000194674
TCONS_00025948	6.19025	-0.88046	0.603864	0.00591666	0.0429871
TCONS_00025959	6.95999	-0.537948	0.284818	0.00547962	0.0408622
TCONS_00025963	13.7275	-0.926835	0.256493	1.92169e-05	0.000493624
TCONS_00028703	23.8899	-0.455498	0.203361	0.00383387	0.0311914
TCONS_00026076	153.058	-0.466015	0.0954006	1.94303e-07	1.05048e-05
TCONS_00028749	24.2815	-0.603114	0.194662	0.000210028	0.00338819
TCONS_00026088	34.3589	-0.696065	0.212123	9.49313e-05	0.00176696
TCONS_00026161	80.0301	0.419617	0.135124	0.000367773	0.00517632
TCONS_00026195	53.1245	0.480498	0.225489	0.00396291	0.0320134
TCONS_00026206	19.2188	-0.526318	0.197369	0.00101043	0.0113235
TCONS_00026220	614.376	0.473052	0.126294	2.90005e-05	0.000694752
TCONS_00026259	3.57838	-0.930547	0.440345	0.00181011	0.0175471
TCONS_00104007	14.1153	-1.35321	0.232263	3.6188e-10	5.56842e-08
TCONS_00026266	6.78915	-0.728833	0.285965	0.000779763	0.00923961
TCONS_00034927	3.85813	-1.3531	0.376108	1.8901e-05	0.000487074
TCONS_00105301	12.8549	-1.35242	0.245528	2.44251e-09	2.75264e-07
TCONS_00026323	43.9365	-0.522729	0.134244	1.55722e-05	0.000415337
CUFF.16555.1	5.26605	-1.33605	0.328915	2.80364e-06	0.000103379
TCONS_00028962	112.672	0.33662	0.108032	0.000546343	0.00704308
TCONS_00026331	4.577	-0.68036	0.396197	0.00514692	0.0391847
TCONS_00012057	14.2125	-1.3328	0.378377	2.5831e-05	0.000631104
TCONS_00029072	40.4664	-0.452278	0.15202	0.000534428	0.00695219
TCONS_00049014	3.69773	-1.33182	0.420952	9.14302e-05	0.00171934
TCONS_00029121	618.177	0.351364	0.112542	0.000484837	0.00645494
TCONS_00026518	11.1087	-0.580234	0.24605	0.00178034	0.0173513
TCONS_00029320	20.5505	-0.871312	0.220606	6.30996e-06	0.0002015
TCONS_00029323	1022.05	-0.290904	0.120701	0.00594426	0.0430824
TCONS_00026680	62.0448	-0.587246	0.191696	0.000252232	0.00390374
TCONS_00026683	48.3817	-0.406083	0.119717	0.000153327	0.0025965
TCONS_00064373	1.33217	-1.3309	0.66592	0.00200702	0.0190718
TCONS_00026751	106.81	0.352536	0.104529	0.000205149	0.00332287
TCONS_00029413	35.3313	-0.336805	0.133091	0.00327256	0.0276509
TCONS_00029414	70.8065	0.313285	0.110316	0.00148905	0.0152361
TCONS_00026779	934.56	0.225043	0.0914781	0.00722025	0.0494207
TCONS_00051418	8.59085	-1.33001	0.26063	2.16152e-08	1.67917e-06
TCONS_00026817	266.151	0.560249	0.192205	0.000376705	0.00526958
TCONS_00084239	16.6811	-1.3258	0.217301	6.27541e-11	1.18147e-08
CUFF.12555.1	7.82215	0.918853	0.549154	0.00313571	0.0267917
TCONS_00021981	11.0805	-1.32522	0.2843	1.9624e-07	1.05738e-05
TCONS_00026956	197.404	-0.958604	0.125635	2.00801e-15	9.45122e-13
TCONS_00027001	14.5881	0.41244	0.193823	0.0060691	0.0435533
TCONS_00029686	19.0431	-0.441354	0.184595	0.00273384	0.024238
TCONS_00027014	724.747	0.27498	0.0680109	2.24623e-05	0.000559913
TCONS_00004142	3.93068	-1.32149	0.382525	3.11777e-05	0.000734811
TCONS_00015645	1.2188	-1.32036	0.801041	0.00344746	0.0287942
TCONS_00029826	125.874	0.391266	0.102055	3.00781e-05	0.000716279
TCONS_00080997	3.08739	-1.3182	0.414707	8.153e-05	0.00157072
TCONS_00027133	4.74291	-0.827682	0.397024	0.00208943	0.0195653
TCONS_00038898	13.0237	-1.31698	0.299638	6.76563e-07	3.1023e-05
TCONS_00027140	4.94373	-0.815546	0.397884	0.00220094	0.0203947
TCONS_00027144	747.065	0.319153	0.102892	0.000618377	0.0077191
TCONS_00027164	297.966	0.573687	0.135587	2.74925e-06	0.000101608
TCONS_00105021	5.22504	-1.31629	0.325398	3.24933e-06	0.00011659
TCONS_00027184	56.9995	0.444201	0.158441	0.000870677	0.0100602
TCONS_00107370	3.06049	-1.31618	0.462845	0.000245199	0.00382076
TCONS_00027189	142.191	-0.375407	0.139934	0.00181048	0.0175471
TCONS_00029990	43.0037	-0.432724	0.145876	0.000577962	0.00732314
TCONS_00030027	12.2832	-0.907428	0.198614	3.73099e-07	1.84281e-05
TCONS_00030104	218.019	-0.329928	0.0943318	0.000154741	0.00261111
TCONS_00106956	5.05325	-1.30979	0.338168	6.51594e-06	0.000206484
TCONS_00030204	200.04	0.273956	0.103702	0.00328406	0.0277334
TCONS_00027517	15.6028	-0.45781	0.19992	0.00333595	0.0280827
TCONS_00030254	16.0145	-0.811824	0.22002	1.91784e-05	0.000493427
TCONS_00104079	2.63523	-1.30669	0.4874	0.000356803	0.0050575
NOMERGE_TCONS_00000430	18.7546	-0.824839	0.166902	6.52352e-08	4.31388e-06
TCONS_00067899	6.04787	-1.30594	0.348023	1.05646e-05	0.000298703
TCONS_00030515	11.3093	-0.558723	0.217106	0.0011305	0.0123744
TCONS_00030523	109.647	0.323374	0.125478	0.00295262	0.0257077
TCONS_00037693	2.36848	-1.30363	0.664786	0.00206639	0.0194292
TCONS_00030545	196.123	0.487504	0.176063	0.00075824	0.00906207
TCONS_00027744	867.504	0.190538	0.0715028	0.00508549	0.0388649
TCONS_00030590	10.6319	-0.968175	0.260693	1.47363e-05	0.000397681
TCONS_00016887	5.21028	-1.3033	0.356676	1.52492e-05	0.000409452
TCONS_00030723	2.8765	-0.981572	0.518872	0.00266783	0.0238111
TCONS_00027880	6.43643	-0.817588	0.353514	0.00128285	0.0136047
TCONS_00027882	4.85936	-0.994086	0.380803	0.000500967	0.00663108
TCONS_00001172	2.17988	-1.30195	0.546614	0.000807447	0.00948024
TCONS_00057149	7.80241	-1.29679	0.349364	1.27872e-05	0.000352208
TCONS_00070064	5.01516	-1.29612	0.350488	1.39059e-05	0.000378409
TCONS_00027973	28.7154	-0.950579	0.19616	9.3952e-08	5.89068e-06
TCONS_00030835	131.021	-0.463755	0.123514	3.21767e-05	0.000752812
TCONS_00028035	3956.62	0.412951	0.143796	0.00078834	0.00931056
TCONS_00028051	69.5682	-0.603083	0.250433	0.00161139	0.016127
TCONS_00028065	100.791	0.330936	0.122051	0.00195012	0.0186649
TCONS_00030943	106.741	-0.528889	0.219171	0.00197428	0.0188623
TCONS_00061136	2.44091	-1.29495	0.487266	0.000420011	0.00574482
TCONS_00030975	70.8244	0.27005	0.113326	0.00692549	0.047957
TCONS_00030977	146.725	0.44831	0.0854575	3.1506e-08	2.3128e-06
TCONS_00031007	374.84	0.316646	0.140385	0.00702261	0.0484749
TCONS_00031045	15.8877	-0.681343	0.262308	0.000774505	0.00920832
TCONS_00031069	18.223	-0.518407	0.168776	0.000293012	0.00438163
TCONS_00031078	18.8714	-0.678595	0.222508	0.000207206	0.00334604
TCONS_00028171	158.901	0.320048	0.128464	0.00378908	0.0309213
TCONS_00010314	25.6501	-1.29111	0.260261	4.95881e-08	3.40583e-06
TCONS_00054124	7.59394	-1.29038	0.385068	4.3624e-05	0.000958949
TCONS_00068127	11.9238	-1.28592	0.22504	7.866e-10	1.07589e-07
TCONS_00031244	11.1384	-0.46949	0.231416	0.00560785	0.0415082
TCONS_00031276	4.4509	-0.892006	0.39568	0.00127824	0.0135648
TCONS_00065905	39.9585	-1.2829	0.220279	4.24188e-10	6.3284e-08
TCONS_00028455	69.4688	-0.442126	0.12906	0.000118588	0.00209466
TCONS_00031336	99.6711	0.431547	0.137109	0.000299552	0.00443454
TCONS_00031351	70.4847	0.325148	0.137698	0.00524115	0.0396345
TCONS_00031393	2.62057	-0.995479	0.498581	0.00211245	0.0197232
TCONS_00031396	17.3613	-0.508971	0.203179	0.00163038	0.0162865
TCONS_00105042	4.31562	-1.27969	0.425338	0.000135188	0.0023363
TCONS_00028547	482.402	0.266365	0.0878653	0.00104568	0.0116332
TCONS_00028599	51.6202	-0.689475	0.192056	3.25126e-05	0.00075625
TCONS_00031511	54.9329	-0.344817	0.114077	0.000722231	0.0087361
TCONS_00033982	77.166	-0.368532	0.110271	0.000222803	0.00355132
TCONS_00012608	2.75652	-1.2786	0.453384	0.000250609	0.00388238
TCONS_00057593	4.52583	-1.27708	0.457526	0.000247577	0.00385032
TCONS_00031654	42.9799	0.338552	0.153428	0.00705977	0.0486134
TCONS_00034145	7.03279	-0.87759	0.2944	0.000186947	0.00308106
TCONS_00031695	134.183	-0.293609	0.0983565	0.00109048	0.0120269
TCONS_00027130	1.32085	-1.27651	0.898369	0.00483461	0.0374302
TCONS_00034241	600.298	0.245186	0.0695428	0.00021121	0.0034004
TCONS_00031747	27.164	-0.702879	0.139355	4.90988e-08	3.38676e-06
TCONS_00031755	118.393	0.415198	0.0922064	1.4605e-06	5.97759e-05
TCONS_00031772	255.623	-0.393158	0.117268	0.000193842	0.00316536
TCONS_00058902	6.94261	-1.2713	0.306604	2.31874e-06	8.94141e-05
TCONS_00031842	19.8531	-0.511755	0.1844	0.000767022	0.00916019
TCONS_00031902	9.01682	-0.883371	0.262803	5.78165e-05	0.00120631
TCONS_00034367	156.896	-0.460635	0.124521	4.0452e-05	0.000904125
TCONS_00032011	834.052	0.452677	0.111956	9.43728e-06	0.000277619
TCONS_00017648	3.673	-1.27001	0.382272	5.10531e-05	0.00109225
TCONS_00032030	397.431	0.463117	0.120062	1.93654e-05	0.000495847
TCONS_00032036	6.9986	-0.988016	0.299215	5.98252e-05	0.00123215
TCONS_00034437	94.2002	0.287478	0.116111	0.00485408	0.0375106
TCONS_00032046	18.0683	-0.42034	0.195679	0.00529489	0.0398749
TCONS_00032136	189.602	0.465521	0.173368	0.00105478	0.0116895
TCONS_00034579	2.84269	-0.76973	0.506786	0.00591768	0.0429871
TCONS_00028904	1.92201	-1.26216	0.576372	0.00131926	0.0138804
TCONS_00032204	79.1697	-0.458425	0.114511	1.20794e-05	0.00033502
TCONS_00062025	2.53609	-1.26178	0.499664	0.000564832	0.00720248
TCONS_00031777	19.3683	-1.261	0.229861	2.75712e-09	3.02389e-07
TCONS_00034820	119.93	-0.584383	0.093295	5.33349e-11	1.02833e-08
TCONS_00101032	18.8782	-1.2594	0.189283	1.98648e-12	5.77992e-10
TCONS_00032625	14.5132	-0.767414	0.20998	2.05471e-05	0.000519455
TCONS_00034919	26.6003	-0.673896	0.246239	0.000566085	0.00720688
TCONS_00095277	1.02482	-1.24394	1.18327	0.00564754	0.0417256
TCONS_00094499	29.3419	-1.24336	0.233006	6.46141e-09	6.08247e-07
TCONS_00063603	2.62436	-1.23998	0.619409	0.00170977	0.0168721
TCONS_00034979	91.802	0.516827	0.216796	0.00189157	0.0182135
TCONS_00035041	115.467	-0.321788	0.117566	0.00197987	0.0188819
TCONS_00032813	7.37696	-0.751633	0.281873	0.000539666	0.00698727
TCONS_00032838	229.867	-0.324282	0.104292	0.000620022	0.00772779
TCONS_00093925	75.9616	-1.22483	0.152476	7.65094e-17	5.32339e-14
TCONS_00035161	6.93434	-0.855825	0.302239	0.000289094	0.00436039
TCONS_00032907	367.296	0.382909	0.129425	0.000699787	0.00848386
TCONS_00032911	34.872	0.436018	0.152986	0.000801513	0.0094244
TCONS_00035178	5.00015	-0.735804	0.525287	0.00729864	0.0498081
TCONS_00033012	97.1294	-0.590689	0.114303	3.19302e-08	2.33324e-06
TCONS_00033014	10.727	-0.615736	0.248126	0.00125495	0.0133708
TCONS_00033079	11.4326	-0.544042	0.202265	0.000858457	0.00994778
TCONS_00035366	51.6044	0.339038	0.134033	0.00315075	0.0268663
TCONS_00035394	159.832	0.390909	0.0980564	1.59845e-05	0.00042401
TCONS_00103698	2.07962	-1.22341	0.539536	0.00109656	0.0120689
TCONS_00038831	3.64722	-1.22263	0.400627	0.000116641	0.00206483
TCONS_00035415	129.854	0.227316	0.0774976	0.00180155	0.0175259
TCONS_00035418	23.8802	0.531119	0.269332	0.00453696	0.0355907
TCONS_00033149	110.773	0.378273	0.0969451	2.5047e-05	0.000617565
NOMERGE_TCONS_00000677	5.07207	-1.22162	0.355076	3.6996e-05	0.000838594
TCONS_00033163	34.2802	-0.655148	0.202371	0.000125657	0.00220195
TCONS_00035446	1010.07	-0.288139	0.101597	0.00177992	0.0173513
TCONS_00035476	133.716	0.614247	0.152434	5.73452e-06	0.000187285
NOMERGE_TCONS_00000486	6.17084	0.756175	0.323018	0.0014425	0.0148835
TCONS_00104388	2.90246	-1.22069	0.493015	0.000675315	0.0082686
TCONS_00035543	38.5948	-0.503478	0.185854	0.00096571	0.0109449
TCONS_00081601	10.0911	-1.22021	0.367897	5.37275e-05	0.0011343
TCONS_00035577	87.0798	0.428838	0.088132	2.4811e-07	1.29755e-05
TCONS_00033269	20.6666	-0.685285	0.170743	6.08379e-06	0.000195893
TCONS_00007169	4.05075	-1.21523	0.350082	3.15206e-05	0.0007418
TCONS_00035654	509.086	0.477629	0.107775	1.53977e-06	6.22244e-05
TCONS_00033333	31.8275	-0.306963	0.130177	0.00596043	0.043135
TCONS_00033340	558.858	-0.371542	0.124999	0.000768199	0.00916057
TCONS_00035708	7.51237	-0.599364	0.281023	0.00294986	0.0256976
TCONS_00031204	2.42887	-1.20766	0.518244	0.000889562	0.0102339
TCONS_00098465	3.15457	-1.20547	0.505463	0.000828606	0.00966485
TCONS_00035758	134.592	0.341378	0.12486	0.00171301	0.0168905
TCONS_00077674	4.84253	-1.20516	0.342533	2.66925e-05	0.000650167
TCONS_00033491	84.6307	0.343015	0.105919	0.000350043	0.00497491
TCONS_00035814	5.90307	-0.936667	0.315747	0.000186913	0.00308106
TCONS_00069665	10.1944	-1.20397	0.382001	9.08985e-05	0.00171135
TCONS_00033624	382.746	-0.232628	0.0775947	0.00144106	0.0148782
TCONS_00033684	1.97587	-0.25449	0.521403	0.000772916	0.00920311
TCONS_00002273	4.24097	-1.20344	0.342871	2.79648e-05	0.000674993
TCONS_00033819	522.605	0.24534	0.0778278	0.000784659	0.00927594
TCONS_00036041	102.774	0.363981	0.127229	0.00105034	0.0116656
TCONS_00036068	57.7589	0.528253	0.158205	0.000109358	0.00196857
TCONS_00033865	153.585	0.283004	0.0855664	0.000380668	0.00531109
TCONS_00020350	13.7696	-1.20303	0.248305	8.77559e-08	5.55082e-06
TCONS_00038403	11.9315	-0.442584	0.223873	0.00691847	0.0479297
TCONS_00084442	1.14956	-1.2019	1.01035	0.00489913	0.0377834
TCONS_00038436	133.456	0.506315	0.170002	0.000376702	0.00526958
TCONS_00036260	2.07593	-0.97858	0.579698	0.00370282	0.0304816
TCONS_00038462	75.6373	0.29218	0.11155	0.00322041	0.0273547
TCONS_00036299	10.0092	-0.875196	0.241213	2.15051e-05	0.00053857
TCONS_00036305	2.33536	-0.876665	0.67146	0.00673659	0.0470972
TCONS_00036322	252.219	0.227782	0.0844314	0.00363498	0.0300672
TCONS_00038526	136.544	0.360529	0.10137	9.97975e-05	0.00183371
TCONS_00023352	1.68634	-1.19923	0.649005	0.00260571	0.0234728
TCONS_00038599	2.40914	-0.949119	0.803411	0.00657542	0.0462331
CUFF.16837.1	18.3027	-0.694908	0.204108	5.88022e-05	0.00121893
TCONS_00019214	5.26474	-1.19908	0.361894	4.67484e-05	0.00100847
TCONS_00038727	62.1992	0.449395	0.165465	0.00105817	0.011719
TCONS_00045897	2.69806	-1.19827	0.939418	0.00543632	0.040615
TCONS_00099220	5.05915	-1.19711	0.333258	1.96068e-05	0.000498835
TCONS_00053525	6.46222	-1.19627	0.310523	7.93034e-06	0.000241732
TCONS_00038920	16.5967	-0.680525	0.205731	8.77407e-05	0.00166364
TCONS_00038958	59.1935	0.481172	0.155567	0.000293802	0.00438293
TCONS_00070858	1.39217	-1.19462	0.844619	0.00458343	0.0358848
TCONS_00036734	2.29675	-0.968825	0.636435	0.0046339	0.0361303
TCONS_00016470	11.9064	-1.19402	0.203253	3.01028e-10	4.81735e-08
TCONS_00036906	101.343	0.356012	0.136512	0.00226946	0.0208773
TCONS_00039097	35.6446	-0.324773	0.12374	0.00262549	0.023551
TCONS_00004036	2.72077	-1.19384	0.440193	0.000341254	0.00489344
TCONS_00039156	137.084	0.493201	0.130895	2.50839e-05	0.000617565
TCONS_00039185	8.01102	-0.526559	0.268669	0.00530766	0.0399147
TCONS_00036993	4.42591	-0.90907	0.401828	0.00126479	0.0134577
TCONS_00051941	1.61448	-1.19051	0.691946	0.00313189	0.0267733
TCONS_00039229	4.47034	-0.633545	0.380925	0.00650713	0.0459548
TCONS_00055981	1.30966	-1.1903	0.803289	0.00468781	0.0364524
TCONS_00039466	9.21866	-0.774067	0.237919	9.33846e-05	0.0017438
TCONS_00084323	0.987219	-1.18516	1.22204	0.00602087	0.0433432
TCONS_00041493	3.72863	-1.18404	0.376667	9.50789e-05	0.00176696
TCONS_00039499	38.3513	0.571155	0.242126	0.00171009	0.0168721
TCONS_00039508	7.70247	-0.663416	0.267626	0.00110062	0.0121053
TCONS_00014052	3.86379	-1.17849	0.472506	0.000569095	0.0072337
NOMERGE_TCONS_00000551	16.7422	-0.625694	0.191962	0.000116445	0.00206483
TCONS_00037315	101.964	-0.784445	0.128356	9.92155e-11	1.80426e-08
TCONS_00037320	27.9629	-0.656923	0.19309	7.1311e-05	0.00141411
TCONS_00086805	12.309	-1.1762	0.232984	2.91378e-08	2.18917e-06
TCONS_00039546	33.1063	-0.465035	0.160597	0.000633881	0.00785748
TCONS_00039547	11.4561	-0.498869	0.201999	0.00178379	0.0173638
TCONS_00039553	516.151	0.296308	0.092843	0.000525649	0.00686691
TCONS_00037336	136.995	0.301448	0.0908838	0.000334438	0.00482598
TCONS_00039572	2.23439	-0.949659	0.619549	0.0047541	0.0368782
TCONS_00037375	24.3621	-0.375338	0.151439	0.00309779	0.0265669
TCONS_00037385	12.8534	-0.408567	0.198048	0.00687445	0.0477068
TCONS_00039590	96.8658	0.303434	0.122871	0.00451077	0.0354527
TCONS_00026476	4.89237	-1.17524	0.378963	0.000112125	0.0020058
TCONS_00037443	23.093	-0.593472	0.185251	0.000154726	0.00261111
TCONS_00037459	31.1468	0.455662	0.141598	0.000230562	0.00364594
TCONS_00037461	89.7148	0.360367	0.107626	0.000221053	0.00352694
TCONS_00039732	48.1806	-0.730706	0.152941	1.85078e-07	1.01431e-05
TCONS_00037486	211.427	0.324938	0.124087	0.00262372	0.023551
TCONS_00083974	9.07114	-1.16696	0.310655	1.01931e-05	0.000292854
TCONS_00037520	35.6908	-0.554815	0.174094	0.000186892	0.00308106
TCONS_00039771	160.854	-0.747192	0.102593	3.5891e-14	1.47273e-11
TCONS_00104972	9.23466	-1.1651	0.230791	3.00196e-08	2.22409e-06
TCONS_00006933	5.7947	-1.16456	0.352351	5.49172e-05	0.00115485
TCONS_00037575	134.898	0.254637	0.0959964	0.00358971	0.0297495
TCONS_00054502	12.1595	-1.1642	0.208226	1.53983e-09	1.83895e-07
TCONS_00039825	105.894	0.4076	0.173546	0.00337353	0.0283232
TCONS_00039838	63.4066	-0.393732	0.131942	0.000663759	0.00815832
TCONS_00037656	42.1177	-0.51288	0.15305	0.000124544	0.00218539
TCONS_00039929	12.5024	-0.418417	0.197367	0.00576228	0.0423193
TCONS_00075298	4.51458	-1.16398	0.380954	0.000136124	0.00234995
TCONS_00057013	7.73891	-1.16079	0.30467	8.46227e-06	0.000255392
TCONS_00039984	41.4141	0.376417	0.151534	0.00289312	0.0253287
TCONS_00037762	623.346	-0.329823	0.0900343	8.28646e-05	0.00159377
TCONS_00037765	9.65617	-0.933981	0.257963	2.04992e-05	0.000519066
TCONS_00039992	11.4448	-0.603865	0.219603	0.000600539	0.00755537
TCONS_00022155	2.13598	-1.1607	0.595762	0.00203772	0.0192387
TCONS_00037791	93.8558	0.420214	0.140535	0.00053724	0.00696714
TCONS_00037833	14.5927	-0.819491	0.221333	1.67783e-05	0.000439448
TCONS_00037842	25.4919	-0.490118	0.177907	0.000842631	0.0098064
TCONS_00040049	9.17102	-0.598386	0.267168	0.00226746	0.0208773
TCONS_00037967	113.357	-0.271592	0.0910344	0.00120538	0.0129809
TCONS_00040143	1.77974	-0.883771	0.609366	0.00573746	0.0421757
TCONS_00040296	152.949	0.309436	0.0871795	0.000136865	0.00235764
TCONS_00040301	47.3081	0.384465	0.126425	0.000553756	0.00711216
TCONS_00104275	4.10615	-1.15936	0.428762	0.000391827	0.00543363
TCONS_00040319	33.9912	-0.837614	0.146656	9.82107e-10	1.25733e-07
TCONS_00040321	43.6109	-0.38197	0.133969	0.00104593	0.0116332
TCONS_00040371	109.403	-0.376873	0.154303	0.00340877	0.0285157
TCONS_00038121	138.465	0.495221	0.213978	0.00243674	0.0222321
TCONS_00040454	272.861	0.689808	0.15425	6.88161e-07	3.13828e-05
TCONS_00040464	331.973	0.266153	0.0909281	0.00147491	0.0151204
TCONS_00040489	79.5802	0.293101	0.111688	0.00315284	0.0268663
TCONS_00038186	43.5348	0.29289	0.120182	0.00531729	0.0399561
TCONS_00038191	140.18	-0.419081	0.0996479	6.03539e-06	0.00019512
TCONS_00040549	67.2549	0.469247	0.144913	0.00019575	0.00319001
TCONS_00040556	105.181	0.384527	0.0988031	2.42001e-05	0.000600426
TCONS_00040569	142.172	0.46109	0.142577	0.000196114	0.00319085
TCONS_00038291	280.543	0.461981	0.129249	5.84606e-05	0.00121342
TCONS_00040613	12.524	-0.66998	0.222938	0.000248174	0.00385585
TCONS_00042569	22.2798	-0.540448	0.175239	0.000249131	0.00386518
TCONS_00087390	1.73192	-1.15868	0.714519	0.00380676	0.0310339
TCONS_00042584	137.516	-0.328695	0.137718	0.00509882	0.038941
TCONS_00040662	76.6242	-0.504052	0.140274	5.2681e-05	0.00111663
TCONS_00042637	8.34273	-0.705958	0.257791	0.000514639	0.00677283
TCONS_00042649	26.2497	-0.532699	0.204987	0.00115862	0.0125814
TCONS_00042654	36.1518	-0.589128	0.162756	3.68232e-05	0.000835861
TCONS_00042656	127.855	0.313978	0.11952	0.00275709	0.0243632
TCONS_00068398	11.1226	-1.15105	0.237061	7.54283e-08	4.88696e-06
TCONS_00042731	487.113	0.319225	0.0956739	0.00027669	0.00421301
TCONS_00006775	2.87147	-1.15035	0.697535	0.00396027	0.0320134
TCONS_00040948	8.00004	-0.853646	0.255814	5.89767e-05	0.00122096
TCONS_00061664	1.61431	-1.14657	0.7171	0.00401216	0.0322754
TCONS_00042783	8.86231	-0.656658	0.290975	0.00193389	0.0185651
TCONS_00042793	84.4683	0.38684	0.140203	0.0012871	0.0136243
TCONS_00040969	15.7201	-0.609474	0.300952	0.00358954	0.0297495
TCONS_00036073	2.10442	-1.14629	0.495371	0.00105119	0.0116659
TCONS_00041017	102.135	-0.306352	0.113539	0.0024045	0.0219881
TCONS_00041100	16.5465	-0.466172	0.205154	0.00324589	0.0274982
TCONS_00042908	46.6228	-0.326308	0.12445	0.00267571	0.0238416
TCONS_00041115	171.451	0.262276	0.0836901	0.000784829	0.00927594
TCONS_00094982	14.792	-1.14549	0.222295	1.73587e-08	1.41011e-06
TCONS_00042935	14.9908	-0.842836	0.204618	2.94777e-06	0.000107212
TCONS_00041163	18.4286	-0.456343	0.174771	0.00146909	0.0150801
TCONS_00042970	136.127	0.369824	0.0995057	5.34033e-05	0.00112895
TCONS_00042994	29.9939	-0.516347	0.242625	0.00401206	0.0322754
TCONS_00041239	10.0581	-0.794732	0.29763	0.000528721	0.00689016
TCONS_00041277	69.4641	0.73433	0.15509	1.86986e-07	1.02128e-05
TCONS_00041280	6.8011	-0.644749	0.31664	0.00322003	0.0273547
TCONS_00041309	7.65958	-0.698272	0.268846	0.000752255	0.00901073
TCONS_00041342	130.315	0.237825	0.0866655	0.00305724	0.0263462
TCONS_00043114	4.59522	-0.752143	0.405406	0.00344675	0.0287942
NOMERGE_TCONS_00000602	26.1	-0.531832	0.197612	0.000923178	0.0105375
TCONS_00043119	23.8422	0.516041	0.186107	0.000746636	0.00896355
TCONS_00014381	10.4847	-1.14427	0.568211	0.00198419	0.0189118
TCONS_00043155	17.2815	-0.489436	0.200385	0.00200495	0.0190643
TCONS_00041416	4.83807	-0.728427	0.342841	0.00218523	0.0202726
TCONS_00041442	4.52169	-0.87638	0.416044	0.00187361	0.0180732
TCONS_00043257	31.012	-0.49189	0.160737	0.000341029	0.00489344
TCONS_00104876	18.282	-1.14042	0.225553	2.96034e-08	2.20346e-06
CUFF.19128.1	169.269	-0.595246	0.296037	0.00397028	0.0320406
TCONS_00043309	5.92168	-0.929502	0.331906	0.000314479	0.00461707
TCONS_00040630	4.13437	-1.14002	0.392564	0.000184014	0.00304842
TCONS_00011559	2.9448	-1.13791	0.562356	0.00180277	0.0175272
TCONS_00041520	120.11	0.294029	0.0940158	0.000657848	0.00809189
TCONS_00041528	9.46448	-0.814925	0.25638	0.00010613	0.00192345
TCONS_00043337	785.18	0.443623	0.111121	1.21713e-05	0.000336402
[truncated: 349 more rows]

## Sheet: Classifier_transcripts
Table S2: List of NSN-SN Classifier transcripts
TranscriptID	gene	ID	Description	Base_mean	log2FC	pvalue	padj
TCONS_00058304	Sdcbp2	ENSMUSG00000027456	syndecan binding protein (syntenin) 2 [Source:MGI Symbol;Acc:MGI:2385156]	35.4536	-2.6502	1.36451e-31	1.09181e-27
TCONS_00037306	Zfp707	ENSMUSG00000034429	zinc finger protein 707 [Source:MGI Symbol;Acc:MGI:1916270]	13.6518	-3.20959	6.58819e-31	3.51436e-27
TCONS_00083559	Hsph1	ENSMUSG00000029657	heat shock 105kDa/110kDa protein 1 [Source:MGI Symbol;Acc:MGI:105053]	181.523	-0.998258	7.16541e-25	2.29336e-21
TCONS_00090565	Ldhc	ENSMUSG00000030851	lactate dehydrogenase C [Source:MGI Symbol;Acc:MGI:96764]	24.5414	-2.33843	4.38692e-21	6.38218e-18
TCONS_00107273	Rbm5	ENSMUSG00000032580	RNA binding motif protein 5 [Source:MGI Symbol;Acc:MGI:1933204]	16.5415	-1.68107	5.52739e-19	5.52842e-16
TCONS_00003374	B4galt3	ENSMUSG00000052423	UDP-Gal:betaGlcNAc beta 1,4- galactosyltransferase, polypeptide 3 [Source:MGI Symbol;Acc:MGI:1928767]	18.0742	-1.67245	6.39253e-19	6.01763e-16
TCONS_00033236	Lcp1	ENSMUSG00000021998	lymphocyte cytosolic protein 1 [Source:MGI Symbol;Acc:MGI:104808]	30.6635	-1.43998	1.82382e-17	1.53614e-14
TCONS_00065557	Vav3	ENSMUSG00000033721	vav 3 oncogene [Source:MGI Symbol;Acc:MGI:1888518]	11.1117	-2.19164	9.3571e-17	6.23923e-14
TCONS_00046299	Ppp4r1	ENSMUSG00000061950	protein phosphatase 4, regulatory subunit 1 [Source:MGI Symbol;Acc:MGI:1917601]	20.5235	-1.40799	1.86786e-15	9.05801e-13
TCONS_00089277	Nlrp4c	ENSMUSG00000034690	NLR family, pyrin domain containing 4C [Source:MGI Symbol;Acc:MGI:1890518]	31.4708	-1.01603	3.31609e-14	1.39651e-11
TCONS_00075468	Eloa	ENSMUSG00000028668	elongin A [Source:MGI Symbol;Acc:MGI:1351315]	29.8902	-1.49597	1.14624e-13	4.26588e-11
TCONS_00021031	Tex19.2	ENSMUSG00000039337	testis expressed gene 19.2 [Source:MGI Symbol;Acc:MGI:1918206]	8.57502	-2.05397	5.17102e-13	1.76068e-10
TCONS_00100472	Zfp869	ENSMUSG00000054648	zinc finger protein 869 [Source:MGI Symbol;Acc:MGI:1914119]	20.0235	-1.63216	5.6221e-13	1.87439e-10
TCONS_00104362	Uqcrc1	ENSMUSG00000025651	ubiquinol-cytochrome c reductase core protein 1 [Source:MGI Symbol;Acc:MGI:107876]	40.7604	-1.86213	8.15684e-13	2.61068e-10
TCONS_00061775	Patl2	ENSMUSG00000027233	protein associated with topoisomerase II homolog 2 (yeast) [Source:MGI Symbol;Acc:MGI:1914828]	85.5547	-1.09515	1.02202e-12	3.20694e-10
TCONS_00071358	1110065P20Rik	ENSMUSG00000078570	RIKEN cDNA 1110065P20 gene [Source:MGI Symbol;Acc:MGI:1916170]	20.0706	-1.38103	1.19692e-12	3.68351e-10
TCONS_00085148	Noto	ENSMUSG00000068302	notochord homeobox [Source:MGI Symbol;Acc:MGI:3053002]	227.435	-0.814725	3.17364e-12	8.32586e-10
TCONS_00094742	Usp35	ENSMUSG00000035713	ubiquitin specific peptidase 35 [Source:MGI Symbol;Acc:MGI:2685339]	14.062	-2.02335	5.5921e-12	1.35592e-09
TCONS_00093294	Dedd2	ENSMUSG00000054499	death effector domain-containing DNA binding protein 2 [Source:MGI Symbol;Acc:MGI:1914629]	4.44626	-2.30247	8.49816e-12	2.02979e-09
TCONS_00045282	Crebrf	ENSMUSG00000048249	CREB3 regulatory factor [Source:MGI Symbol;Acc:MGI:1924378]	12.6232	-1.37638	2.61094e-11	5.72368e-09
TCONS_00014441	Adcy1	ENSMUSG00000020431	adenylate cyclase 1 [Source:MGI Symbol;Acc:MGI:99677]	18.2096	-1.41788	1.66321e-10	2.89309e-08
TCONS_00061970	Snrpb	ENSMUSG00000027404	small nuclear ribonucleoprotein B [Source:MGI Symbol;Acc:MGI:98342]	19.3638	-1.49106	2.25973e-10	3.76693e-08
TCONS_00008822	Ostm1	ENSMUSG00000038280	osteopetrosis associated transmembrane protein 1 [Source:MGI Symbol;Acc:MGI:2655574]	6.40084	-1.77602	2.79718e-10	4.5801e-08
TCONS_00016470	Coil	ENSMUSG00000033983	coilin [Source:MGI Symbol;Acc:MGI:104842]	11.9064	-1.19402	3.01028e-10	4.81735e-08
TCONS_00023466	Aspg	ENSMUSG00000037686	asparaginase [Source:MGI Symbol;Acc:MGI:2144822]	8.62959	-1.52989	5.37297e-10	7.77575e-08
TCONS_00058500	Aar2	ENSMUSG00000027628	AAR2 splicing factor homolog [Source:MGI Symbol;Acc:MGI:1915545]	6.22483	-1.9399	8.06462e-10	1.09371e-07
TCONS_00037504	Fam83f	ENSMUSG00000022408	family with sequence similarity 83, member F [Source:MGI Symbol;Acc:MGI:2146227]	5.8844	-1.9404	8.32561e-10	1.11054e-07
TCONS_00036503	Zfp622	ENSMUSG00000052253	zinc finger protein 622 [Source:MGI Symbol;Acc:MGI:1289282]	2.19737	-3.87717	1.36976e-09	1.66062e-07
TCONS_00071983	Zbtb17	ENSMUSG00000006215	zinc finger and BTB domain containing 17 [Source:MGI Symbol;Acc:MGI:107410]	31.6515	-0.840951	2.19125e-09	2.52278e-07
TCONS_00024579	Strn3	ENSMUSG00000020954	striatin, calmodulin binding protein 3 [Source:MGI Symbol;Acc:MGI:2151064]	6.90954	-2.09458	2.21153e-09	2.52794e-07
TCONS_00085979	Nop2	ENSMUSG00000038279	NOP2 nucleolar protein [Source:MGI Symbol;Acc:MGI:107891]	9.99996	-1.49677	2.63856e-09	2.93228e-07
TCONS_00037322	Maf1	ENSMUSG00000022553	MAF1 homolog, negative regulator of RNA polymerase III [Source:MGI Symbol;Acc:MGI:1916127]	12.451	-1.58133	4.62294e-09	4.71216e-07
TCONS_00067438	B3galnt1	ENSMUSG00000043300	UDP-GalNAc:betaGlcNAc beta 1,3- galactosaminyltransferase, polypeptide 1 [Source:MGI Symbol;Acc:MGI:1349405]	30.9709	-0.867268	6.71993e-09	6.21613e-07
TCONS_00094982	Arfip2	ENSMUSG00000030881	ADP-ribosylation factor interacting protein 2 [Source:MGI Symbol;Acc:MGI:1924182]	14.792	-1.14549	1.73587e-08	1.41011e-06
TCONS_00052021	Pcyox1l	ENSMUSG00000024579	prenylcysteine oxidase 1 like [Source:MGI Symbol;Acc:MGI:3606062]	19.711	-0.895832	1.94289e-08	1.53163e-06
TCONS_00000599	Plekhb2	ENSMUSG00000026123	pleckstrin homology domain containing, family B (evectins) member 2 [Source:MGI Symbol;Acc:MGI:2385825]	24.3515	-0.894565	3.69483e-08	2.64129e-06
TCONS_00057819	Astl	ENSMUSG00000050468	astacin-like metalloendopeptidase (M12 family) [Source:MGI Symbol;Acc:MGI:3046414]	1264.84	-0.709016	3.77307e-08	2.68358e-06
TCONS_00010314	Mgat4c	ENSMUSG00000019888	MGAT4 family, member C [Source:MGI Symbol;Acc:MGI:1914819]	25.6501	-1.29111	4.95881e-08	3.40583e-06
TCONS_00039999	Mapk11	ENSMUSG00000053137	mitogen-activated protein kinase 11 [Source:MGI Symbol;Acc:MGI:1338024]	14.2033	-1.08525	5.7464e-08	3.84768e-06
TCONS_00048934	Fam98a	ENSMUSG00000002017	family with sequence similarity 98, member A [Source:MGI Symbol;Acc:MGI:1919972]	49.5775	-0.736429	8.45803e-08	5.37119e-06
TCONS_00020350	Ubtf	ENSMUSG00000020923	upstream binding transcription factor, RNA polymerase I [Source:MGI Symbol;Acc:MGI:98512]	13.7696	-1.20303	8.77559e-08	5.55082e-06
TCONS_00057832	Gpat2	ENSMUSG00000046338	glycerol-3-phosphate acyltransferase 2, mitochondrial [Source:MGI Symbol;Acc:MGI:2684962]	8.24663	-1.63837	1.02846e-07	6.3059e-06
TCONS_00086831	Zc3hc1	ENSMUSG00000039130	zinc finger, C3HC type 1 [Source:MGI Symbol;Acc:MGI:1916023]	5.45216	-2.31642	1.12043e-07	6.79175e-06
TCONS_00079341	Ran	ENSMUSG00000029430	RAN, member RAS oncogene family [Source:MGI Symbol;Acc:MGI:1333112]	100.851	-0.871632	1.15839e-07	6.89137e-06
TCONS_00096021	Snapc2	ENSMUSG00000011837	small nuclear RNA activating complex, polypeptide 2 [Source:MGI Symbol;Acc:MGI:1914861]	6.97894	-1.51254	1.31645e-07	7.63304e-06
TCONS_00014662	C1d	ENSMUSG00000000581	C1D nuclear receptor co-repressor [Source:MGI Symbol;Acc:MGI:1927354]	1.81617	-3.19845	1.44671e-07	8.26849e-06
TCONS_00098210	Prmt7	ENSMUSG00000060098	protein arginine N-methyltransferase 7 [Source:MGI Symbol;Acc:MGI:2384879]	112.986	-0.652317	2.59296e-07	1.34055e-05
TCONS_00106167	Scamp5	ENSMUSG00000040722	secretory carrier membrane protein 5 [Source:MGI Symbol;Acc:MGI:1928948]	112.417	-0.450076	5.97147e-07	2.75393e-05
TCONS_00023830	Lratd1	ENSMUSG00000020607	LRAT domain containing 1 [Source:MGI Symbol;Acc:MGI:2145011]	98.8264	-0.600048	6.90292e-07	3.13828e-05
TCONS_00012646	Gstt2	ENSMUSG00000033318	glutathione S-transferase, theta 2 [Source:MGI Symbol;Acc:MGI:106188]	93.1118	-0.670073	9.39956e-07	4.10987e-05
TCONS_00088694	Fkbp4	ENSMUSG00000030357	FK506 binding protein 4 [Source:MGI Symbol;Acc:MGI:95543]	33.6142	-0.906291	1.07745e-06	4.63506e-05
TCONS_00079621	Gm15753	ENSMUSG00000082088	predicted gene 15753 [Source:MGI Symbol;Acc:MGI:3783195]	22.3212	-0.872973	1.15405e-06	4.89875e-05
TCONS_00042371	Mrap	ENSMUSG00000039956	melanocortin 2 receptor accessory protein [Source:MGI Symbol;Acc:MGI:1924287]	62.9722	-0.726555	1.24762e-06	5.21297e-05
TCONS_00067665	Cd1d1	ENSMUSG00000028076	CD1d1 antigen [Source:MGI Symbol;Acc:MGI:107674]	14.0668	-1.04077	1.2881e-06	5.35525e-05
TCONS_00045910	Enpp5	ENSMUSG00000023960	ectonucleotide pyrophosphatase/phosphodiesterase 5 [Source:MGI Symbol;Acc:MGI:1933830]	196.794	-0.441478	1.49181e-06	6.06055e-05
TCONS_00089527	Pnmal1	ENSMUSG00000041141	PNMA-like 1 [Source:MGI Symbol;Acc:MGI:1918941]	16.934	-0.937884	1.70588e-06	6.8419e-05
TCONS_00006958	E330020D12Rik	ENSMUSG00000073538	Riken cDNA E330020D12 gene [Source:MGI Symbol;Acc:MGI:3761270]	7.6626	-1.3958	2.08779e-06	8.16893e-05
TCONS_00075693	Oog4	ENSMUSG00000047799	oogenesin 4 [Source:MGI Symbol;Acc:MGI:2684051]	1027.91	-0.533083	2.36544e-06	9.07773e-05
TCONS_00062865	Zfp64	ENSMUSG00000027551	zinc finger protein 64 [Source:MGI Symbol;Acc:MGI:107342]	14.0038	-1.0752	2.87579e-06	0.000105312
TCONS_00092129	Zfp771	ENSMUSG00000054716	zinc finger protein 771 [Source:MGI Symbol;Acc:MGI:2442050]	2.20225	-2.16432	3.8256e-06	0.000135146
TCONS_00096620	Lsm1	ENSMUSG00000037296	LSM1 homolog, mRNA degradation associated [Source:MGI Symbol;Acc:MGI:1914457]	49.7326	-0.655684	6.10469e-06	0.000196171
TCONS_00015799	Sox15	ENSMUSG00000041287	SRY (sex determining region Y)-box 15 [Source:MGI Symbol;Acc:MGI:98363]	29.3219	-0.898316	7.43725e-06	0.000229054
TCONS_00035413	R3hcc1	ENSMUSG00000034194	R3H domain and coiled-coil containing 1 [Source:MGI Symbol;Acc:MGI:1919093]	4.31146	-1.55164	1.00841e-05	0.00029068
TCONS_00079540	Zp3	ENSMUSG00000004948	zona pellucida glycoprotein 3 [Source:MGI Symbol;Acc:MGI:99215]	3322.37	-0.581371	1.02962e-05	0.000294758
TCONS_00087072	Nobox	ENSMUSG00000029736	NOBOX oogenesis homeobox [Source:MGI Symbol;Acc:MGI:108011]	530.327	-0.463645	1.04261e-05	0.000296356
TCONS_00071475	Phc2	ENSMUSG00000028796	polyhomeotic 2 [Source:MGI Symbol;Acc:MGI:1860454]	182.515	0.659275	9.9443e-09	8.6961e-07
TCONS_00066001	Gtf2b	ENSMUSG00000028271	general transcription factor IIB [Source:MGI Symbol;Acc:MGI:2385191]	420.461	0.56515	1.21786e-07	7.19169e-06
TCONS_00103674	Bcl2l10	ENSMUSG00000032191	Bcl2-like 10 [Source:MGI Symbol;Acc:MGI:1330841]	1626.76	0.36368	2.66383e-07	1.36632e-05
TCONS_00095245	Arl6ip1	ENSMUSG00000030654	ADP-ribosylation factor-like 6 interacting protein 1 [Source:MGI Symbol;Acc:MGI:1858943]	561.338	0.291255	8.38156e-07	3.73622e-05
TCONS_00031755	Kat6b	ENSMUSG00000021767	K(lysine) acetyltransferase 6B [Source:MGI Symbol;Acc:MGI:1858746]	118.393	0.415198	1.4605e-06	5.97759e-05
TCONS_00091153	Fsd2	ENSMUSG00000038663	fibronectin type III and SPRY domain containing 2 [Source:MGI Symbol;Acc:MGI:2444310]	54.1912	0.61176	1.48099e-06	6.04601e-05
TCONS_00054390	Oosp1	ENSMUSG00000041857	oocyte secreted protein 1 [Source:MGI Symbol;Acc:MGI:2149290]	866.998	0.696756	3.3566e-06	0.000120169
TCONS_00049755	Ammecr1l	ENSMUSG00000041915	AMME chromosomal region gene 1-like [Source:MGI Symbol;Acc:MGI:2442711]	130.839	0.356758	8.50522e-06	0.000255678
TCONS_00044219	Tiam1	ENSMUSG00000002489	T cell lymphoma invasion and metastasis 1 [Source:MGI Symbol;Acc:MGI:103306]	301.101	0.697376	1.37355e-05	0.000375102
TCONS_00104421	Scap	ENSMUSG00000032485	SREBF chaperone [Source:MGI Symbol;Acc:MGI:2135958]	408.401	0.434313	3.98679e-05	0.000894819
TCONS_00052900	Oosp3	ENSMUSG00000055933	oocyte secreted protein 3 [Source:MGI Symbol;Acc:MGI:2684943]	860.414	0.732002	4.0025e-05	0.000897087
TCONS_00023239	Tcl1b3	ENSMUSG00000068940	T cell leukemia/lymphoma 1B, 3 [Source:MGI Symbol;Acc:MGI:1351600]	297.528	0.303208	4.11746e-05	0.000916435
TCONS_00012683	Pcnt	ENSMUSG00000001151	pericentrin (kendrin) [Source:MGI Symbol;Acc:MGI:102722]	356.62	0.452985	4.31475e-05	0.0009524
TCONS_00094401	Slco3a1	ENSMUSG00000025790	solute carrier organic anion transporter family, member 3a1 [Source:MGI Symbol;Acc:MGI:1351867]	255.286	0.240625	4.65861e-05	0.00100847
TCONS_00070986	Magoh	ENSMUSG00000028609	mago homolog, exon junction complex core component [Source:MGI Symbol;Acc:MGI:1330312]	160.544	0.501828	8.9149e-05	0.00168436
TCONS_00106746	Ibtk	ENSMUSG00000035941	inhibitor of Bruton agammaglobulinemia tyrosine kinase [Source:MGI Symbol;Acc:MGI:1918677]	212.523	0.524212	0.000102611	0.00187238
TCONS_00062034	Slc23a2	ENSMUSG00000027340	solute carrier family 23 (nucleobase transporters), member 2 [Source:MGI Symbol;Acc:MGI:1859682]	607.012	0.690179	0.00010877	0.00196091
TCONS_00015353	Irf1	ENSMUSG00000018899	interferon regulatory factor 1 [Source:MGI Symbol;Acc:MGI:96590]	338.388	0.32943	0.000138495	0.00238059
TCONS_00075935	Ube4b	ENSMUSG00000028960	ubiquitination factor E4B [Source:MGI Symbol;Acc:MGI:1927086]	130.595	0.423123	0.000261042	0.00401679
TCONS_00048705	Ralbp1	ENSMUSG00000024096	ralA binding protein 1 [Source:MGI Symbol;Acc:MGI:108466]	776.273	0.208779	0.000291233	0.00437205
TCONS_00015529	Alkbh5	ENSMUSG00000042650	alkB homolog 5, RNA demethylase [Source:MGI Symbol;Acc:MGI:2144489]	704.639	0.338182	0.000325412	0.00473415
TCONS_00104403	Cdc25a	ENSMUSG00000032477	cell division cycle 25A [Source:MGI Symbol;Acc:MGI:103198]	76.8462	0.406029	0.00033972	0.00488459
TCONS_00087513	Rpia	ENSMUSG00000053604	ribose 5-phosphate isomerase A [Source:MGI Symbol;Acc:MGI:103254]	29.8726	0.439928	0.000344043	0.00492162
TCONS_00038436	Nipbl	ENSMUSG00000022141	NIPBL cohesin loading factor [Source:MGI Symbol;Acc:MGI:1913976]	133.456	0.506315	0.000376702	0.00526958
TCONS_00048258	Mea1	ENSMUSG00000002768	male enhanced antigen 1 [Source:MGI Symbol;Acc:MGI:96957]	203.717	0.20831	0.00041125	0.00563945
TCONS_00077435	Smim20	ENSMUSG00000061461	small integral membrane protein 20 [Source:MGI Symbol;Acc:MGI:1913528]	272.044	0.36157	0.000543202	0.00701757
TCONS_00032907	Sap18	ENSMUSG00000021963	Sin3-associated polypeptide 18 [Source:MGI Symbol;Acc:MGI:1277978]	367.296	0.382909	0.000699787	0.00848386
TCONS_00028035	Zbed3	ENSMUSG00000041995	zinc finger, BED type containing 3 [Source:MGI Symbol;Acc:MGI:1919364]	3956.62	0.412951	0.00078834	0.00931056
TCONS_00075328	Wdtc1	ENSMUSG00000037622	WD and tetratricopeptide repeats 1 [Source:MGI Symbol;Acc:MGI:2685541]	116.47	0.612714	0.000796066	0.00938103
TCONS_00081828	Cnot6l	ENSMUSG00000034724	CCR4-NOT transcription complex, subunit 6- like [Source:MGI Symbol;Acc:MGI:2443154]	269.749	0.412507	0.000919342	0.0105087
TCONS_00080893	Bod1l	ENSMUSG00000061755	biorientation of chromosomes in cell division 1-like [Source:MGI Symbol;Acc:MGI:2444804]	107.008	0.421508	0.000995719	0.0111978
TCONS_00013787	Nup107	ENSMUSG00000052798	nucleoporin 107 [Source:MGI Symbol;Acc:MGI:2143854]	190.352	0.277177	0.00105044	0.0116656
TCONS_00048325	Nfya	ENSMUSG00000023994	nuclear transcription factor-Y alpha [Source:MGI Symbol;Acc:MGI:97316]	219.181	0.454017	0.00109187	0.0120339
TCONS_00060046	Ier5l	ENSMUSG00000089762	immediate early response 5-like [Source:MGI Symbol;Acc:MGI:1919750]	31.0266	0.7406	0.00109504	0.0120605
TCONS_00082871	Ubc	ENSMUSG00000008348	ubiquitin C [Source:MGI Symbol;Acc:MGI:98889]	443.879	0.245538	0.00131455	0.0138582
