# Supplementary material for: Transcriptome and DNA methylation profiling during the NSN to SN transition in mouse oocytes
Source: BMC Mol Cell Biol. 2025 Jan 3;26:2. doi: 10.1186/s12860-024-00527-3 (PMC11697814; doi:10.1186/s12860-024-00527-3)
Supplement: Supplementary file 4 — Supplementary Material 4: Table S3: NSN/SN classification of young oocytes from Castillo-Fernandez et al. 2020 [file 12860_2024_527_MOESM4_ESM.xlsx]

## Sheet: Sheet1
Table S3:	NSN/SN classification of young oocytes from Castillo-Fernandez et al. 2020
Sample name	Age group (young/old)	**NSN/SN classification(Castillo-Hernandez et.al, 2020)	NSN/SN classification (This study)
oGV_48	aged	NSN	SN
yGV_7	young	NSN	SN
oGV_31	aged	NSN	SN
yGV_39	young	NSN	SN
oGV_31A	aged	NSN	SN
yGV_6	young	NSN	SN
oGV_14	aged	NSN	SN
oGV_30	aged	NSN	SN
oGV_30A	aged	NSN	SN
oGV_46A	aged	NSN	SN
yGV_5	young	NSN	SN
oGV_13	aged	NSN	SN
oGV_29	aged	NSN	SN
yGV_37	young	NSN	SN
oGV_45	aged	NSN	SN
yGV_21A	young	NSN	SN
oGV_29A	aged	NSN	SN
yGV_4	young	NSN	SN
oGV_28	aged	NSN	SN
oGV_44A	aged	NSN	SN
oGV_11	aged	NSN	SN
yGV_19	young	NSN	SN
oGV_27	aged	NSN	SN
yGV_35	young	NSN	SN
oGV_43	aged	NSN	SN
oGV_43A	aged	NSN	SN
oGV_10	aged	NSN	SN
oGV_26	aged	NSN	SN
oGV_42	aged	NSN	SN
oGV_9	aged	NSN	SN
yGV_17	young	NSN	SN
oGV_25	aged	NSN	SN
oGV_9A	aged	NSN	SN
yGV_17A	young	NSN	SN
oGV_25A	aged	NSN	SN
yGV_24A	young	SN	NSN
oGV_15	aged	SN	NSN
yGV_23	young	SN	NSN
oGV_47	aged	SN	NSN
yGV_39A	young	NSN	NSN
yGV_22	young	SN	NSN
yGV_38	young	SN	NSN
oGV_46	aged	SN	NSN
yGV_22A	young	SN	NSN
yGV_38A	young	SN	NSN
yGV_21	young	SN	NSN
oGV_12	aged	SN	NSN
oGV_44	aged	NSN	NSN
yGV_36A	young	NSN	NSN
yGV_35A	young	SN	NSN
oGV_26A	aged	SN	NSN
yGV_34A	young	SN	NSN
yGV_33	young	SN	NSN
oGV_41	aged	SN	NSN
yGV_33A	young	SN	NSN
oGV_16	aged	NSN	Cannot_classify
yGV_24	young	NSN	Cannot_classify
oGV_16A	aged	NSN	Cannot_classify
yGV_7A	young	NSN	Cannot_classify
oGV_15A	aged	NSN	Cannot_classify
oGV_47A	aged	NSN	Cannot_classify
yGV_6A	young	NSN	Cannot_classify
oGV_14A	aged	NSN	Cannot_classify
yGV_5A	young	NSN	Cannot_classify
oGV_13A	aged	NSN	Cannot_classify
yGV_37A	young	NSN	Cannot_classify
oGV_45A	aged	NSN	Cannot_classify
yGV_20	young	NSN	Cannot_classify
yGV_4A	young	NSN	Cannot_classify
oGV_12A	aged	NSN	Cannot_classify
yGV_20A	young	NSN	Cannot_classify
oGV_28A	aged	SN	Cannot_classify
yGV_3	young	NSN	Cannot_classify
yGV_3A	young	NSN	Cannot_classify
oGV_11A	aged	NSN	Cannot_classify
yGV_19A	young	NSN	Cannot_classify
oGV_27A	aged	SN	Cannot_classify
yGV_2	young	NSN	Cannot_classify
yGV_18	young	NSN	Cannot_classify
yGV_34	young	NSN	Cannot_classify
yGV_2A	young	NSN	Cannot_classify
oGV_10A	aged	NSN	Cannot_classify
yGV_18A	young	NSN	Cannot_classify
oGV_42A	aged	NSN	Cannot_classify
yGV_1	young	NSN	Cannot_classify
yGV_1A	young	SN	Cannot_classify
oGV_41A	aged	NSN	Cannot_classify
**In Castillo-Hernandez et.al, 2020, the NSN and SN classification is reversed due to an error in assigning NSN/SN stage to oocytes in Ma et.al, 2013
