# Supplementary material for: Transcriptome and DNA methylation profiling during the NSN to SN transition in mouse oocytes
Source: BMC Mol Cell Biol. 2025 Jan 3;26:2. doi: 10.1186/s12860-024-00527-3 (PMC11697814; doi:10.1186/s12860-024-00527-3)
Supplement: Supplementary file 5 — Supplementary Material 5: Table S4: List of NSN-SN DMRs (including genome annotation, methylation values or difference, and hypo/hyper DMR classification) [file 12860_2024_527_MOESM5_ESM.xlsx]

## Sheet: Sheet1
Table S4: List of NSN-SN DMRs
Domain	SN % methylation	NSN % methylation	Difference (SN-NSN)	Direction of change	Domain_type	Annotated_transcript
chr10:103654115-103664389	57.8192	29.6109	28.2083	SN_hyper	inter	null
chr10:10687691-10697262	88.2422	57.5041	30.7381	SN_hyper	inter	TCONS_00011357
chr10:111219876-111302683	67.1205	46.7987	20.3217	SN_hyper	hyper	TCONS_00010415
chr10:118248388-118253984	73.4289	48.7584	24.6705	SN_hyper	inter	TCONS_00010641
chr10:120573822-120605357	85.1796	69.2858	15.8938	SN_hyper	hyper	TCONS_00013900
chr10:120889251-120898661	86.1292	63.3744	22.7548	SN_hyper	hyper	TCONS_00013920
chr10:121544030-121625024	72.9185	89.8652	-16.9467	SN_hypo	hyper	TCONS_00013946
chr10:128711721-128716029	69.1653	29.0448	40.1205	SN_hyper	inter	TCONS_00011043
chr10:13218777-13265001	61.4365	45.8256	15.6109	SN_hyper	inter	TCONS_00011410
chr10:15105349-15149167	65.7068	39.071	26.6357	SN_hyper	inter	TCONS_00011442
chr10:19605955-19610656	78.6655	55.8286	22.8369	SN_hyper	hyper	TCONS_00008391
chr10:23123764-23133838	71.1245	26.0573	45.0672	SN_hyper	inter	TCONS_00011571
chr10:23158847-23170083	62.2005	30.6322	31.5684	SN_hyper	inter	TCONS_00011571
chr10:26800098-26817833	66.2821	40.9306	25.3515	SN_hyper	inter	TCONS_00008573
chr10:27819100-27821529	40.9611	78.9524	-37.9913	SN_hypo	hyper	null
chr10:33978284-33982137	52.7475	19.2273	33.5201	SN_hyper	inter	TCONS_00008667
chr10:41958806-41970278	58.8548	30.2171	28.6377	SN_hyper	inter	TCONS_00012012
chr10:45257171-45265424	66.8317	35.696	31.1358	SN_hyper	inter	TCONS_00008913
chr10:56062437-56139883	47.3002	31.5569	15.7433	SN_hyper	hyper	TCONS_00012224
chr10:60120990-60129530	50.9567	23.0313	27.9254	SN_hyper	inter	TCONS_00009121
chr10:61033271-61038317	67.6144	48.0271	19.5873	SN_hyper	inter	TCONS_00012283
chr10:61978536-61980715	76.9872	50.4463	26.541	SN_hyper	inter	TCONS_00009163
chr10:61991913-61995710	77.0809	46.6628	30.4181	SN_hyper	inter	TCONS_00012317
chr10:62109806-62112409	66.865	34.6707	32.1943	SN_hyper	inter	TCONS_00012336
chr10:66730920-66738400	73.0465	46.7035	26.343	SN_hyper	inter	null
chr10:67101537-67106362	63.8759	40.8798	22.9961	SN_hyper	inter	TCONS_00009239
chr10:70945603-70952872	44.3287	24.4983	19.8304	SN_hyper	inter	TCONS_00012579
chr10:72002816-72036602	76.0236	56.9129	19.1107	SN_hyper	inter	null
chr10:7386853-7391133	53.6669	26.9609	26.706	SN_hyper	inter	TCONS_00011219
chr10:77270716-77278910	51.7761	29.6512	22.1249	SN_hyper	inter	TCONS_00009600
chr10:77560321-77566531	93.8582	80.5671	13.2911	SN_hyper	hyper	TCONS_00009609
chr10:78208543-78251341	54.5229	67.7339	-13.211	SN_hypo	hyper	TCONS_00012745
chr10:78482679-78524417	64.0249	49.0327	14.9922	SN_hyper	inter	null
chr10:7862079-7869625	47.7298	23.9525	23.7773	SN_hyper	inter	TCONS_00008161
chr10:79960793-79983248	91.2474	74.9786	16.2688	SN_hyper	hyper	TCONS_00009698
chr10:8011267-8033981	71.1948	49.9893	21.2055	SN_hyper	inter	null
chr10:80705415-80713006	82.978	69.0373	13.9406	SN_hyper	hyper	TCONS_00012863
chr10:85089091-85174441	43.6234	61.9458	-18.3224	SN_hypo	hyper	TCONS_00013021
chr10:86068019-86072208	95.1305	56.1315	38.999	SN_hyper	hyper	null
chr10:93273725-93278049	72.7901	51.2265	21.5636	SN_hyper	inter	TCONS_00013145
chr10:95250277-95252835	67.9095	40.4429	27.4666	SN_hyper	inter	TCONS_00013235
chr10:95628997-95631143	67.8755	46.8498	21.0257	SN_hyper	inter	TCONS_00010204
chr10:99196002-99201230	54.4383	26.6684	27.7699	SN_hyper	inter	TCONS_00010273
chr11:110100839-110115714	91.9601	62.3463	29.6138	SN_hyper	hyper	TCONS_00020577
chr11:110128066-110152717	94.1075	68.7389	25.3686	SN_hyper	hyper	TCONS_00020577
chr11:11390154-11393633	89.3849	63.5057	25.8792	SN_hyper	hyper	TCONS_00017814
chr11:115767676-115772598	75.4904	43.8552	31.6352	SN_hyper	inter	TCONS_00017229
chr11:116816185-116825241	89.416	70.9333	18.4827	SN_hyper	hyper	TCONS_00020850
chr11:116981599-116986044	86.1676	41.5105	44.6571	SN_hyper	inter	null
chr11:11709484-11720896	46.3309	22.5517	23.7792	SN_hyper	inter	TCONS_00014522
chr11:117416071-117420444	93.5357	74.9175	18.6182	SN_hyper	hyper	TCONS_00020869
chr11:117811683-117813666	60.3041	28.5083	31.7958	SN_hyper	inter	TCONS_00017318
chr11:117855204-117888962	91.1371	79.8665	11.2706	SN_hyper	hyper	TCONS_00017326
chr11:117888963-117892749	74.0752	25.6622	48.413	SN_hyper	inter	TCONS_00020881
chr11:117892750-117896267	88.2853	56.562	31.7233	SN_hyper	hyper	TCONS_00020881
chr11:118103244-118114569	94.0917	69.1044	24.9873	SN_hyper	hyper	null
chr11:119250026-119264782	90.0893	75.5803	14.509	SN_hyper	hyper	TCONS_00017348
chr11:12139893-12146203	47.9721	66.0746	-18.1026	SN_hypo	hyper	TCONS_00014539
chr11:16611857-16620472	46.0209	22.0741	23.9468	SN_hyper	inter	null
chr11:28362371-28366684	79.7916	45.7728	34.0188	SN_hyper	inter	null
chr11:32160846-32163295	63.1229	40.1877	22.9352	SN_hyper	inter	TCONS_00018302
chr11:33127803-33134370	53.6511	20.5013	33.1498	SN_hyper	inter	TCONS_00018323
chr11:36165446-36173391	54.2615	29.0948	25.1667	SN_hyper	inter	TCONS_00018379
chr11:38884626-38915562	67.0388	41.6628	25.376	SN_hyper	inter	null
chr11:43430372-43448749	57.4871	38.2142	19.2729	SN_hyper	hyper	TCONS_00015095
chr11:50226760-50235974	70.6082	49.794	20.8142	SN_hyper	hyper	TCONS_00015224
chr11:5060633-5064114	89.8056	78.3061	11.4995	SN_hyper	hyper	TCONS_00017567
chr11:5175126-5181868	91.1808	70.0445	21.1363	SN_hyper	hyper	TCONS_00017582
chr11:52700999-52717319	94.7418	82.0203	12.7215	SN_hyper	hyper	null
chr11:52745079-52753403	96.2381	69.6869	26.5512	SN_hyper	hyper	TCONS_00015307
chr11:58187369-58190660	79.5819	33.8932	45.6887	SN_hyper	inter	null
chr11:59384455-59401271	57.2759	38.2359	19.04	SN_hyper	inter	TCONS_00018909
chr11:5976961-5980140	60.7143	30.1361	30.5782	SN_hyper	inter	TCONS_00017633
chr11:5980141-5984502	49.9841	16.3928	33.5913	SN_hyper	hypo	TCONS_00017633
chr11:5984503-6000884	46.0098	17.6172	28.3926	SN_hyper	inter	TCONS_00017633
chr11:6000885-6045050	21.2637	10.9555	10.3082	SN_hyper	hypo	TCONS_00017633
chr11:60184571-60187980	37.4068	52.1716	-14.7648	SN_hypo	inter	TCONS_00015511
chr11:60384197-60395454	85.8617	68.9859	16.8757	SN_hyper	hyper	TCONS_00015517
chr11:6072661-6079913	37.0896	11.1936	25.896	SN_hyper	hypo	null
chr11:61213677-61218885	80.5258	51.0439	29.4819	SN_hyper	inter	TCONS_00015562
chr11:61359328-61373558	61.6392	45.4876	16.1516	SN_hyper	inter	TCONS_00019009
chr11:63154359-63160331	68.9255	43.2334	25.692	SN_hyper	inter	TCONS_00015628
chr11:69656470-69681345	50.0473	38.1867	11.8606	SN_hyper	hyper	TCONS_00015799
chr11:69700576-69705610	77.7725	48.6249	29.1475	SN_hyper	inter	TCONS_00019232
chr11:69767018-69771820	57.8303	31.1453	26.6851	SN_hyper	inter	null
chr11:69774416-69779927	52.215	26.2704	25.9446	SN_hyper	inter	null
chr11:70615274-70616159	81.0641	34.0056	47.0585	SN_hyper	inter	TCONS_00019290
chr11:72279445-72284822	50.9172	20.9236	29.9936	SN_hyper	inter	null
chr11:76280426-76285613	76.9346	41.173	35.7615	SN_hyper	inter	TCONS_00019454
chr11:76338824-76349156	95.9087	82.3491	13.5596	SN_hyper	hyper	TCONS_00019454
chr11:76543487-76573341	89.9977	66.6827	23.3149	SN_hyper	hyper	TCONS_00019457
chr11:77475721-77485035	56.3859	33.8751	22.5108	SN_hyper	inter	TCONS_00019491
chr11:79312442-79317903	71.9652	41.9018	30.0634	SN_hyper	inter	TCONS_00016211
chr11:79872081-79885566	55.6907	35.6563	20.0344	SN_hyper	inter	TCONS_00019605
chr11:80429532-80491446	70.0315	57.497	12.5345	SN_hyper	hyper	TCONS_00016265
chr11:84830183-84879505	68.9863	52.4943	16.492	SN_hyper	hyper	TCONS_00019741
chr11:8490922-8492997	53.5729	33.0439	20.529	SN_hyper	inter	TCONS_00017749
chr11:89935879-89944126	45.2122	15.2081	30.0041	SN_hyper	inter	null
chr11:94946759-94949370	44.6225	24.8971	19.7254	SN_hyper	inter	TCONS_00016554
chr11:95223526-95226895	65.5273	41.5027	24.0246	SN_hyper	inter	TCONS_00016571
chr11:95394586-95414824	20.0653	9.02718	11.0381	SN_hyper	hypo	TCONS_00020044
chr12:102759002-102778373	86.6842	72.7233	13.9609	SN_hyper	hyper	TCONS_00023176
chr12:103391127-103394950	83.8128	61.0578	22.755	SN_hyper	inter	TCONS_00023184
chr12:104460826-104463819	73.2546	28.1679	45.0867	SN_hyper	inter	TCONS_00023204
chr12:105036517-105038723	53.3458	23.1718	30.174	SN_hyper	inter	TCONS_00023215
chr12:106018064-106023405	36.9756	11.8666	25.109	SN_hyper	inter	TCONS_00023274
chr12:106698311-106704649	63.5044	39.3984	24.1059	SN_hyper	inter	TCONS_00023289
chr12:108689640-108698189	58.1956	34.2678	23.9278	SN_hyper	inter	TCONS_00025654
chr12:109841897-109852503	63.9657	45.0142	18.9516	SN_hyper	inter	TCONS_00023360
chr12:109910711-109913343	63.1159	21.0275	42.0884	SN_hyper	inter	TCONS_00023374
chr12:11112171-11149164	57.8692	36.9632	20.906	SN_hyper	inter	null
chr12:111234383-111236585	61.2044	29.1232	32.0812	SN_hyper	inter	TCONS_00023427
chr12:113194273-113205839	57.2389	38.9028	18.3361	SN_hyper	inter	null
chr12:12689140-12703747	43.0857	25.4929	17.5927	SN_hyper	inter	null
chr12:13608187-13618820	85.4285	56.6765	28.752	SN_hyper	hyper	TCONS_00023823
chr12:17609900-17618504	42.4897	16.2348	26.2548	SN_hyper	inter	null
chr12:25273159-25287295	61.8781	34.1291	27.7489	SN_hyper	inter	null
chr12:26004076-26023873	28.475	9.41545	19.0596	SN_hyper	hypo	null
chr12:28475035-28594243	13.4114	3.4679	9.94349	SN_hyper	hypo	TCONS_00024216
chr12:28594244-28617177	67.5554	29.9134	37.642	SN_hyper	inter	TCONS_00024219
chr12:29835517-29881371	83.5847	71.5327	12.052	SN_hyper	hyper	TCONS_00021855
chr12:35171927-35182647	77.9788	59.2627	18.7161	SN_hyper	inter	TCONS_00021977
chr12:4026420-4032626	68.8944	41.5434	27.351	SN_hyper	inter	TCONS_00023638
chr12:52672457-52707409	68.5448	41.849	26.6958	SN_hyper	inter	TCONS_00022185
chr12:52710952-52729830	69.341	43.8171	25.5239	SN_hyper	inter	TCONS_00022185
chr12:52735272-52744643	74.5807	49.9971	24.5835	SN_hyper	inter	TCONS_00022185
chr12:52795412-52807550	65.0831	46.0759	19.0072	SN_hyper	inter	TCONS_00022185
chr12:53775784-53800813	67.7724	46.6323	21.1401	SN_hyper	inter	TCONS_00022191
chr12:5637536-5645958	30.8883	9.58973	21.2986	SN_hyper	hypo	null
chr12:57575941-57576718	28.8966	9.3342	19.5624	SN_hyper	inter	TCONS_00022305
chr12:60404933-60480178	25.4375	13.1113	12.3262	SN_hyper	hypo	null
chr12:69532695-69552437	89.5747	76.1846	13.3902	SN_hyper	hyper	null
chr12:69746761-69758808	63.8067	43.4478	20.3589	SN_hyper	inter	TCONS_00024888
chr12:71247647-71255635	72.094	38.1117	33.9824	SN_hyper	inter	null
chr12:73325415-73351828	86.0555	66.5915	19.464	SN_hyper	hyper	TCONS_00022520
chr12:77523949-77530825	74.3049	52.256	22.0489	SN_hyper	inter	null
chr12:80407622-80446510	87.7099	57.9043	29.8056	SN_hyper	hyper	TCONS_00025103
chr12:84286615-84357719	58.9159	81.1438	-22.2278	SN_hypo	hyper	TCONS_00022798
chr12:84790599-84792710	29.6705	10.2998	19.3707	SN_hyper	hypo	TCONS_00025228
chr12:85112245-85136462	88.7821	76.9555	11.8266	SN_hyper	hyper	TCONS_00022841
chr12:8535860-8544446	64.656	81.5719	-16.9159	SN_hypo	inter	null
chr12:86129752-86132416	44.4829	21.7263	22.7566	SN_hyper	inter	TCONS_00022863
chr12:87562110-87604830	21.5339	7.89254	13.6413	SN_hyper	hypo	TCONS_00025296
chr12:90480093-90521069	82.3417	49.6688	32.6729	SN_hyper	inter	null
chr12:90583013-90688334	90.4567	78.2795	12.1772	SN_hyper	hyper	TCONS_00025379
chr12:99067146-99076711	74.5853	41.217	33.3684	SN_hyper	inter	TCONS_00023100
chr13:110396292-110401268	79.1179	46.1907	32.9272	SN_hyper	inter	TCONS_00028384
chr13:119487253-119491718	29.3036	41.9599	-12.6563	SN_hypo	inter	TCONS_00031435
chr13:12024597-12030732	71.542	41.1833	30.3587	SN_hyper	inter	TCONS_00028804
chr13:20384920-20415240	92.6434	69.246	23.3974	SN_hyper	hyper	TCONS_00026336
chr13:20470550-20475407	51.1264	31.1634	19.963	SN_hyper	inter	TCONS_00026336
chr13:20536599-20541652	53.0642	20.3305	32.7337	SN_hyper	inter	TCONS_00026336
chr13:21362980-21374970	90.7894	68.5442	22.2452	SN_hyper	hyper	TCONS_00026360
chr13:24857826-24865231	72.4665	47.156	25.3105	SN_hyper	inter	TCONS_00026525
chr13:3137522-3158937	88.3214	71.0413	17.2801	SN_hyper	hyper	TCONS_00028607
chr13:37974804-38022186	82.7388	58.2653	24.4735	SN_hyper	hyper	TCONS_00029400
chr13:40588038-40604153	37.1094	14.4186	22.6908	SN_hyper	inter	TCONS_00029453
chr13:47242690-47244701	44.3133	13.5138	30.7995	SN_hyper	inter	TCONS_00026959
chr13:47957557-48017202	95.4285	84.0677	11.3608	SN_hyper	hyper	TCONS_00029610
chr13:5127463-5132823	73.7744	36.935	36.8394	SN_hyper	inter	null
chr13:53110246-53131863	73.1607	50.3117	22.849	SN_hyper	inter	TCONS_00029823
chr13:54174182-54182790	47.7195	24.7691	22.9504	SN_hyper	inter	null
chr13:54182791-54194622	22.9297	8.72938	14.2003	SN_hyper	hypo	TCONS_00027124
chr13:54613198-54672595	64.3768	48.5421	15.8348	SN_hyper	hyper	TCONS_00027140
chr13:55385295-55395504	66.5066	46.373	20.1336	SN_hyper	inter	TCONS_00029908
chr13:56867514-56876700	91.8718	67.1012	24.7705	SN_hyper	hyper	TCONS_00029978
chr13:57864737-57874913	62.1711	39.8059	22.3652	SN_hyper	inter	TCONS_00029993
chr13:58847611-58865856	54.1079	37.5615	16.5464	SN_hyper	inter	TCONS_00027375
chr13:59742303-59749491	77.9623	60.9032	17.0591	SN_hyper	hyper	TCONS_00027389
chr13:68359464-68363408	84.4718	65.3391	19.1327	SN_hyper	hyper	null
chr13:73674444-73682024	72.3133	41.7995	30.5138	SN_hyper	inter	null
chr13:75171674-75206038	14.5607	30.7615	-16.2008	SN_hypo	hypo	null
chr13:81407144-81453097	84.68	67.9718	16.7082	SN_hyper	hyper	null
chr13:91017603-91033372	77.0626	52.7107	24.3519	SN_hyper	hyper	TCONS_00030825
chr13:93988460-93994514	85.9178	49.5422	36.3756	SN_hyper	inter	null
chr13:98686010-98698187	71.6834	51.109	20.5744	SN_hyper	hyper	TCONS_00030994
chr13:99671281-99677288	54.0101	26.1631	27.847	SN_hyper	inter	null
chr14:102250257-102293299	65.3276	40.1846	25.1429	SN_hyper	inter	null
chr14:112949723-112979566	68.7548	38.4868	30.268	SN_hyper	inter	null
chr14:118909481-118919098	64.4157	45.3467	19.0691	SN_hyper	inter	TCONS_00035999
chr14:12623403-12643125	64.5421	45.1239	19.4182	SN_hyper	inter	null
chr14:13133131-13142807	20.3004	5.56115	14.7392	SN_hyper	hypo	null
chr14:15909146-15933382	87.1794	60.7956	26.3838	SN_hyper	hyper	null
chr14:19735695-19748035	68.2483	29.0186	39.2297	SN_hyper	inter	null
chr14:19763818-19769913	47.8862	16.6442	31.242	SN_hyper	inter	NOMERGE_TCONS_00000458
chr14:24015030-24021398	89.7388	49.0976	40.6412	SN_hyper	inter	null
chr14:24649418-24723422	71.6861	51.047	20.6391	SN_hyper	inter	null
chr14:24756788-24762115	62.03	23.5778	38.4521	SN_hyper	inter	null
chr14:24801880-24811731	77.362	42.088	35.2739	SN_hyper	inter	null
chr14:24883272-24896936	82.5318	55.3795	27.1523	SN_hyper	inter	null
chr14:24896937-24912487	24.2703	9.87875	14.3916	SN_hyper	hypo	null
chr14:25262392-25291347	90.9892	79.0114	11.9778	SN_hyper	hyper	null
chr14:27281076-27314349	58.9171	42.2534	16.6636	SN_hyper	inter	TCONS_00031923
chr14:27326223-27334223	70.775	30.8342	39.9409	SN_hyper	inter	TCONS_00031923
chr14:30907907-30915586	68.2002	40.5978	27.6024	SN_hyper	inter	TCONS_00034435
chr14:32164876-32300579	65.7131	46.6134	19.0996	SN_hyper	hyper	TCONS_00032082
chr14:32946105-32953033	68.113	35.636	32.477	SN_hyper	inter	null
chr14:34823683-34832783	78.3498	55.422	22.9278	SN_hyper	hyper	TCONS_00032146
chr14:34881176-34886599	50.4585	15.8924	34.5661	SN_hyper	inter	TCONS_00032146
chr14:40725625-40733342	90.0524	74.5016	15.5508	SN_hyper	hyper	null
chr14:41123726-41134965	71.1914	45.4025	25.7889	SN_hyper	inter	TCONS_00032204
chr14:46606279-46619039	91.417	72.2678	19.1492	SN_hyper	hyper	TCONS_00034850
chr14:48192571-48204729	39.8321	26.4561	13.3759	SN_hyper	inter	TCONS_00032588
chr14:49233268-49237655	74.6379	42.1487	32.4892	SN_hyper	hyper	null
chr14:50512924-50544263	20.1396	44.1378	-23.9982	SN_hypo	hypo	null
chr14:54970366-54980097	56.4276	38.0285	18.3991	SN_hyper	inter	TCONS_00035072
chr14:55070977-55075774	55.2008	29.3118	25.889	SN_hyper	inter	TCONS_00035074
chr14:55582225-55585495	13.7303	39.8058	-26.0755	SN_hypo	inter	TCONS_00035083
chr14:55689204-55697814	50.018	22.1827	27.8353	SN_hyper	inter	TCONS_00032852
chr14:59629003-59631666	85.6658	57.1391	28.5267	SN_hyper	hyper	TCONS_00032949
chr14:64174734-64191182	89.2156	73.1222	16.0934	SN_hyper	hyper	TCONS_00035313
chr14:66812620-66815420	63.1595	29.2702	33.8894	SN_hyper	inter	TCONS_00035362
chr14:66815421-66860303	19.8126	6.93596	12.8766	SN_hyper	hypo	TCONS_00035362
chr14:70770637-70776371	73.6931	35.9979	37.6952	SN_hyper	inter	TCONS_00033168
chr14:79720436-79735998	49.3953	33.0395	16.3558	SN_hyper	inter	null
chr14:86619145-86643008	20.2605	6.2143	14.0462	SN_hyper	hypo	null
chr14:91803432-91818627	14.8106	29.7727	-14.9621	SN_hypo	hypo	null
chr15:100277063-100282370	37.5774	17.6984	19.8789	SN_hyper	inter	TCONS_00038130
chr15:103155845-103158053	65.1779	40.5662	24.6117	SN_hyper	inter	TCONS_00040569
chr15:11940518-11953649	24.4024	7.51307	16.8893	SN_hyper	hypo	null
chr15:13060275-13071558	23.3243	9.08517	14.2391	SN_hyper	hypo	TCONS_00038530
chr15:13269706-13308130	72.2176	44.8395	27.3782	SN_hyper	inter	null
chr15:14363769-14439767	31.6476	14.5595	17.088	SN_hyper	hypo	null
chr15:21750342-21763533	56.4831	28.2758	28.2072	SN_hyper	inter	null
chr15:25384926-25408152	51.929	29.79	22.139	SN_hyper	inter	TCONS_00038670
chr15:28187093-28191756	26.5789	4.99113	21.5878	SN_hyper	hypo	null
chr15:34035640-34072599	22.8281	8.47536	14.3528	SN_hyper	hypo	TCONS_00038820
chr15:34532920-34549436	19.0076	3.65541	15.3522	SN_hyper	hypo	TCONS_00036631
chr15:39092438-39148579	34.6294	46.5946	-11.9652	SN_hypo	hyper	TCONS_00038958
chr15:40653196-40656086	36.4618	10.5027	25.9591	SN_hyper	hypo	null
chr15:40759592-40782205	82.6781	53.9895	28.6886	SN_hyper	inter	null
chr15:40827635-40850780	75.7619	36.596	39.1659	SN_hyper	inter	null
chr15:40853419-40900455	75.7877	42.6529	33.1348	SN_hyper	inter	null
chr15:42127329-42138266	65.8445	36.4904	29.3541	SN_hyper	inter	TCONS_00036774
chr15:42344890-42368861	61.3647	79.474	-18.1093	SN_hypo	hyper	TCONS_00036776
chr15:42484645-42507558	73.6336	38.7369	34.8967	SN_hyper	inter	TCONS_00038990
chr15:55528030-55586752	57.2172	73.8221	-16.6049	SN_hypo	hyper	TCONS_00039101
chr15:57338709-57354623	33.3938	60.2648	-26.871	SN_hypo	inter	null
chr15:57815006-57835760	93.5691	80.2686	13.3005	SN_hyper	hyper	TCONS_00039121
chr15:57903031-57906535	53.4685	29.069	24.3995	SN_hyper	inter	null
chr15:6815031-6823640	91.06	60.6857	30.3743	SN_hyper	hyper	TCONS_00038401
chr15:73867689-73879894	81.5617	60.8732	20.6885	SN_hyper	hyper	TCONS_00039471
chr15:74058080-74061261	77.311	40.8859	36.4251	SN_hyper	inter	TCONS_00037268
chr15:74086266-74096219	79.6098	50.5066	29.1032	SN_hyper	inter	null
chr15:74108505-74124284	63.36	32.6737	30.6863	SN_hyper	inter	null
chr15:74165086-74171768	49.6896	21.6489	28.0407	SN_hyper	inter	null
chr15:76152951-76158336	62.1964	39.5252	22.6712	SN_hyper	inter	null
chr15:76295881-76299882	76.3952	46.7522	29.6429	SN_hyper	inter	NOMERGE_TCONS_00000551
chr15:76299883-76304110	92.6973	78.8643	13.833	SN_hyper	hyper	NOMERGE_TCONS_00000551
chr15:80428500-80434991	72.7578	50.0879	22.67	SN_hyper	inter	TCONS_00039745
chr15:80440928-80445250	84.4339	59.3613	25.0726	SN_hyper	inter	null
chr15:82254172-82258517	59.8947	32.052	27.8426	SN_hyper	inter	TCONS_00037591
chr15:83153756-83202442	69.3344	53.6805	15.6539	SN_hyper	hyper	TCONS_00039842
chr15:83571137-83573803	63.8188	31.3555	32.4632	SN_hyper	inter	TCONS_00037641
chr15:83607385-83611907	47.0728	32.7899	14.2828	SN_hyper	inter	TCONS_00039885
chr15:83741918-83749749	71.2462	45.8746	25.3716	SN_hyper	inter	null
chr15:83956921-83963437	85.6098	57.7692	27.8406	SN_hyper	inter	null
chr15:83963438-84001365	94.8648	80.7081	14.1567	SN_hyper	hyper	TCONS_00039892
chr15:84005508-84034436	96.3421	81.5607	14.7813	SN_hyper	hyper	TCONS_00039892
chr15:84487147-84509879	85.2812	68.6129	16.6683	SN_hyper	hyper	TCONS_00037666
chr15:85716331-85810879	71.4958	56.2637	15.2321	SN_hyper	hyper	TCONS_00037709
chr15:87680597-87695398	51.9442	32.5634	19.3809	SN_hyper	inter	TCONS_00037743
chr15:88196098-88213800	91.0124	59.6978	31.3146	SN_hyper	hyper	TCONS_00037757
chr15:88831046-88834575	74.2708	43.0814	31.1894	SN_hyper	inter	null
chr15:93170164-93195690	58.1369	77.133	-18.996	SN_hypo	inter	null
chr15:98936048-98944552	93.4727	73.2651	20.2076	SN_hyper	hyper	TCONS_00038049
chr16:10866025-10868823	64.0933	40.0633	24.03	SN_hyper	inter	TCONS_00040965
chr16:13926475-13950662	56.4212	31.0052	25.416	SN_hyper	hyper	TCONS_00041029
chr16:16872546-16953853	86.8466	76.0816	10.765	SN_hyper	hyper	TCONS_00041115
chr16:18974515-18977048	47.984	22.7686	25.2154	SN_hyper	inter	null
chr16:19788441-19813656	73.3029	47.6765	25.6264	SN_hyper	inter	null
chr16:21901324-21909900	64.454	42.3046	22.1494	SN_hyper	inter	TCONS_00041305
chr16:21909901-21918425	93.2317	74.4866	18.7451	SN_hyper	hyper	TCONS_00041305
chr16:21918426-21925150	81.6465	55.2722	26.3743	SN_hyper	inter	TCONS_00041305
chr16:21925151-21930911	90.2074	66.2815	23.9259	SN_hyper	hyper	TCONS_00041305
chr16:22394476-22401664	40.4134	21.3994	19.0141	SN_hyper	inter	TCONS_00043095
chr16:24127390-24166933	94.9854	81.0851	13.9003	SN_hyper	hyper	null
chr16:24329614-24353346	83.4348	67.194	16.2408	SN_hyper	hyper	null
chr16:27601173-27611948	67.469	34.664	32.805	SN_hyper	inter	null
chr16:28190033-28201999	83.8283	51.3179	32.5104	SN_hyper	inter	null
chr16:31539593-31548343	42.7179	20.4283	22.2896	SN_hyper	hypo	TCONS_00043288
chr16:33317361-33325483	64.6535	27.8604	36.7931	SN_hyper	inter	null
chr16:33996673-34000022	92.1887	59.8702	32.3185	SN_hyper	inter	TCONS_00043363
chr16:35691632-35696827	50.8186	23.4237	27.3949	SN_hyper	inter	TCONS_00043402
chr16:37948125-37962088	58.797	29.9062	28.8909	SN_hyper	inter	TCONS_00041679
chr16:38002162-38006337	69.7348	39.4365	30.2983	SN_hyper	inter	TCONS_00041679
chr16:38360763-38366471	63.869	45.3758	18.4932	SN_hyper	inter	TCONS_00043474
chr16:38906370-38926632	85.3018	69.6321	15.6698	SN_hyper	hyper	TCONS_00041711
chr16:5103068-5105758	91.3421	56.3908	34.9513	SN_hyper	hyper	TCONS_00042657
chr16:5105759-5129414	73.2107	42.3787	30.832	SN_hyper	inter	TCONS_00042657
chr16:57936798-57952599	77.5453	46.839	30.7063	SN_hyper	inter	null
chr16:58019589-58042599	74.6861	36.0933	38.5928	SN_hyper	inter	null
chr16:59332492-59336122	35.1846	17.1052	18.0794	SN_hyper	inter	null
chr16:7231860-7271535	94.7775	80.3892	14.3883	SN_hyper	hyper	TCONS_00040844
chr16:73934448-74042216	25.3296	9.78925	15.5404	SN_hyper	hypo	TCONS_00043976
chr16:80895570-80936764	24.7111	11.784	12.927	SN_hyper	hypo	TCONS_00044113
chr16:8832459-8867876	89.1217	72.6703	16.4514	SN_hyper	hyper	TCONS_00040873
chr16:90575872-90589664	92.1049	75.2757	16.8292	SN_hyper	hyper	TCONS_00042362
chr16:91814288-91820760	53.3277	31.1842	22.1435	SN_hyper	inter	TCONS_00042393
chr17:10002035-10008355	62.981	31.2163	31.7647	SN_hyper	inter	null
chr17:11481016-11501847	94.1301	69.8223	24.3078	SN_hyper	hyper	TCONS_00044798
chr17:11759722-11786538	96.0167	81.6665	14.3501	SN_hyper	hyper	TCONS_00044798
chr17:12203471-12210375	67.0269	49.3978	17.6291	SN_hyper	inter	TCONS_00044816
chr17:12398138-12405626	49.2242	22.2089	27.0153	SN_hyper	inter	TCONS_00044823
chr17:12606359-12679011	14.0444	3.98768	10.0567	SN_hyper	hypo	null
chr17:14413023-14469955	23.7646	11.5077	12.2569	SN_hyper	hypo	null
chr17:14937127-14959974	29.5793	48.1407	-18.5614	SN_hypo	hyper	TCONS_00047178
chr17:15136266-15144165	67.6245	39.1466	28.4779	SN_hyper	inter	null
chr17:15152884-15160865	48.9144	22.8354	26.079	SN_hyper	inter	null
chr17:15236602-15242937	32.7514	15.0591	17.6922	SN_hyper	hypo	TCONS_00047194
chr17:22392857-22425733	11.4138	26.4962	-15.0825	SN_hypo	hypo	TCONS_00045099
chr17:23606974-23610537	50.5888	27.7402	22.8486	SN_hyper	inter	TCONS_00045127
chr17:23700407-23738188	61.6834	47.0372	14.6462	SN_hyper	hyper	TCONS_00045139
chr17:26254155-26292731	85.4214	65.5181	19.9033	SN_hyper	hyper	TCONS_00045267
chr17:27085493-27087681	77.1359	49.3539	27.782	SN_hyper	inter	TCONS_00045318
chr17:27714501-27718595	85.6714	57.647	28.0244	SN_hyper	hyper	TCONS_00047604
chr17:27718596-27723215	92.3869	68.4302	23.9567	SN_hyper	inter	null
chr17:27723216-27728961	96.2628	79.37	16.8928	SN_hyper	hyper	null
chr17:27728962-27731829	86.7957	48.7924	38.0033	SN_hyper	inter	null
chr17:31018275-31026888	66.6819	41.3489	25.333	SN_hyper	inter	null
chr17:31335738-31350880	60.1768	32.666	27.5109	SN_hyper	inter	TCONS_00045509
chr17:31513216-31532963	61.6207	46.6677	14.953	SN_hyper	hyper	TCONS_00047724
chr17:31782624-31788745	51.811	29.3207	22.4903	SN_hyper	inter	null
chr17:32516777-32528243	63.1611	31.9658	31.1953	SN_hyper	inter	null
chr17:3292261-3298654	48.5024	15.2905	33.212	SN_hyper	inter	null
chr17:33266367-33288027	41.9091	19.8114	22.0977	SN_hyper	inter	TCONS_00047792
chr17:34673435-34676047	60.9121	32.4047	28.5074	SN_hyper	inter	null
chr17:34676048-34681865	33.2024	5.83817	27.3642	SN_hyper	hypo	null
chr17:34681866-34687970	60.7835	38.1268	22.6567	SN_hyper	inter	null
chr17:34687971-34699529	88.7652	58.2983	30.4668	SN_hyper	hyper	null
chr17:34699530-34706320	76.7647	41.6134	35.1513	SN_hyper	inter	null
chr17:34802369-34806470	24.2186	4.03096	20.1876	SN_hyper	hypo	null
chr17:34842908-34845053	33.2832	13.3548	19.9284	SN_hyper	inter	TCONS_00047899
chr17:35015440-35027393	23.0666	6.88734	16.1792	SN_hyper	hypo	TCONS_00045680
chr17:35521527-35525440	52.0287	28.8439	23.1849	SN_hyper	inter	TCONS_00045736
chr17:35880366-35915813	57.4428	71.0944	-13.6516	SN_hypo	hyper	TCONS_00045766
chr17:36947749-36957666	48.8201	30.8671	17.953	SN_hyper	hyper	TCONS_00048054
chr17:4621468-4632080	86.0186	59.9507	26.0679	SN_hyper	inter	null
chr17:46669245-46672290	63.8943	34.5687	29.3256	SN_hyper	inter	NOMERGE_TCONS_00000653
chr17:46751050-46760877	22.6357	10.1577	12.478	SN_hyper	hypo	NOMERGE_TCONS_00000653
chr17:47454935-47463208	50.403	25.509	24.8941	SN_hyper	inter	TCONS_00045997
chr17:47956086-47960445	63.8106	31.2752	32.5354	SN_hyper	inter	null
chr17:48332328-48385923	18.5076	6.55242	11.9552	SN_hyper	hypo	TCONS_00048316
chr17:5420372-5429841	50.398	31.2247	19.1733	SN_hyper	inter	TCONS_00046876
chr17:56446434-56458376	90.2989	79.445	10.8539	SN_hyper	hyper	TCONS_00048470
chr17:56533792-56547466	25.3994	8.36161	17.0378	SN_hyper	hypo	null
chr17:57265038-57268537	86.5687	61.0373	25.5314	SN_hyper	inter	TCONS_00046201
chr17:62499652-62511431	90.3878	67.6057	22.7821	SN_hyper	inter	TCONS_00046234
chr17:62518748-62524630	79.1081	50.3256	28.7825	SN_hyper	inter	null
chr17:62527017-62549790	92.0622	69.8213	22.2409	SN_hyper	inter	null
chr17:67751550-67784607	93.0839	78.6062	14.4778	SN_hyper	hyper	TCONS_00046373
chr17:70926019-70937124	72.5205	47.8949	24.6256	SN_hyper	inter	TCONS_00048832
chr17:7114275-7147959	68.6131	38.3815	30.2316	SN_hyper	inter	null
chr17:7153071-7167270	60.2773	24.3545	35.9227	SN_hyper	inter	null
chr17:71771107-71861168	91.9789	74.8103	17.1685	SN_hyper	hyper	TCONS_00046470
chr17:73891571-73927696	95.6525	76.9359	18.7166	SN_hyper	hyper	TCONS_00048893
chr17:73932442-73946927	95.8284	77.8	18.0284	SN_hyper	hyper	TCONS_00048893
chr17:74020022-74026100	82.3297	55.9501	26.3796	SN_hyper	inter	TCONS_00048896
chr17:74081176-74096838	69.3425	43.3943	25.9481	SN_hyper	inter	TCONS_00048901
chr17:78768639-78871311	63.1189	46.4409	16.6781	SN_hyper	hyper	TCONS_00048947
chr17:78917663-78983628	69.1207	82.0957	-12.9751	SN_hypo	hyper	NOMERGE_TCONS_00000662
chr17:79339090-79346897	77.8696	54.3214	23.5483	SN_hyper	hyper	TCONS_00048964
chr17:7996222-8012437	74.8178	52.1607	22.6572	SN_hyper	inter	null
chr17:8059772-8074445	67.5732	37.7082	29.8649	SN_hyper	inter	TCONS_00046998
chr17:8149192-8199001	62.9151	46.0858	16.8293	SN_hyper	hyper	TCONS_00044701
chr17:86222721-86229875	66.5603	43.0678	23.4925	SN_hyper	inter	null
chr17:8771940-8779185	72.6409	37.3914	35.2495	SN_hyper	inter	null
chr17:9036442-9042176	87.624	55.3164	32.3076	SN_hyper	hyper	null
chr17:9042177-9056041	51.4811	18.5817	32.8994	SN_hyper	inter	null
chr17:9073044-9147450	21.6331	9.05137	12.5817	SN_hyper	hypo	TCONS_00044746
chr17:92990126-93015399	52.7832	70.6324	-17.8492	SN_hypo	inter	TCONS_00049165
chr18:10043015-10054136	8.47801	26.4652	-17.9872	SN_hypo	hypo	null
chr18:12479529-12487296	29.6147	10.6703	18.9444	SN_hyper	hypo	TCONS_00049430
chr18:12559754-12567928	55.356	20.8278	34.5282	SN_hyper	inter	TCONS_00049430
chr18:23434157-23462788	18.5262	36.552	-18.0258	SN_hypo	hypo	TCONS_00049594
chr18:25578369-25604280	93.2108	82.1705	11.0404	SN_hyper	hyper	null
chr18:30506578-30533697	61.2973	37.5622	23.7351	SN_hyper	inter	null
chr18:30540684-30559059	25.2421	9.81133	15.4308	SN_hyper	hypo	null
chr18:35607243-35628388	95.1257	80.5597	14.5661	SN_hyper	hyper	TCONS_00049871
chr18:35628389-35632142	65.4107	23.8777	41.533	SN_hyper	inter	TCONS_00051555
chr18:36020326-36026023	75.2407	56.2495	18.9911	SN_hyper	hyper	TCONS_00051567
chr18:36737486-36740239	74.2302	34.2975	39.9327	SN_hyper	inter	TCONS_00049921
chr18:38542508-38547715	24.4529	6.25881	18.1941	SN_hyper	hypo	TCONS_00051623
chr18:38633085-38640877	25.3517	4.93634	20.4154	SN_hyper	hypo	TCONS_00051633
chr18:41936044-41951893	14.3747	32.7011	-18.3264	SN_hypo	hypo	TCONS_00051672
chr18:43305081-43319854	58.207	30.1726	28.0345	SN_hyper	inter	TCONS_00051704
chr18:45558975-45560617	72.1789	48.455	23.7239	SN_hyper	inter	TCONS_00050109
chr18:51541084-51598069	77.0752	44.0255	33.0496	SN_hyper	inter	null
chr18:53466659-53478388	82.66	97.9824	-15.3224	SN_hypo	hyper	TCONS_00050262
chr18:58050038-58063867	50.8376	33.2365	17.6011	SN_hyper	inter	TCONS_00051942
chr18:58067900-58074220	37.8326	15.9211	21.9115	SN_hyper	hypo	TCONS_00051942
chr18:58079478-58109939	22.5869	7.54943	15.0374	SN_hyper	hypo	TCONS_00051942
chr18:60749685-60773613	90.8936	80.0636	10.83	SN_hyper	hyper	TCONS_00050405
chr18:61692622-61724172	94.9121	78.7809	16.1313	SN_hyper	hyper	TCONS_00052021
chr18:63240388-63281164	20.8455	8.46157	12.384	SN_hyper	hypo	TCONS_00052047
chr18:66084804-66091204	71.4846	39.1528	32.3318	SN_hyper	inter	TCONS_00052106
chr18:71266665-71317738	26.674	6.62503	20.049	SN_hyper	hypo	TCONS_00052216
chr18:71586396-71620980	35.7427	12.824	22.9187	SN_hyper	hypo	null
chr18:76669852-76682656	68.3314	48.244	20.0874	SN_hyper	inter	null
chr18:80227083-80244364	95.3072	81.7616	13.5456	SN_hyper	hyper	TCONS_00050780
chr18:80476071-80479078	17.0562	43.0938	-26.0376	SN_hypo	hypo	TCONS_00050795
chr18:80649588-80656742	49.7141	23.8014	25.9126	SN_hyper	inter	TCONS_00052417
chr18:82987812-82990624	36.0268	13.8698	22.157	SN_hyper	inter	TCONS_00050851
chr18:9577640-9591081	64.7613	32.889	31.8724	SN_hyper	inter	null
chr19:10019792-10063016	94.3567	80.8564	13.5003	SN_hyper	hyper	TCONS_00052839
chr19:10632148-10648533	23.8382	11.4063	12.432	SN_hyper	hypo	null
chr19:10650829-10662109	39.3464	15.2644	24.082	SN_hyper	hypo	null
chr19:11073972-11085023	78.6864	41.8792	36.8072	SN_hyper	inter	TCONS_00052895
chr19:15429567-15497479	25.3661	10.0229	15.3432	SN_hyper	hypo	null
chr19:23335680-23348676	44.3471	14.9788	29.3683	SN_hyper	inter	null
chr19:23354598-23373293	61.1097	39.3948	21.7149	SN_hyper	inter	null
chr19:23688374-23704730	93.9528	78.4553	15.4976	SN_hyper	hyper	TCONS_00053115
chr19:26939905-26953201	80.9831	31.018	49.9651	SN_hyper	inter	null
chr19:26967693-26975742	61.7562	32.9032	28.853	SN_hyper	inter	null
chr19:30114460-30126242	58.9824	36.2913	22.6911	SN_hyper	inter	TCONS_00054816
chr19:30162904-30168293	41.5118	16.6213	24.8905	SN_hyper	inter	TCONS_00054816
chr19:3252973-3311756	80.5633	65.075	15.4883	SN_hyper	hyper	TCONS_00053965
chr19:32646932-32657518	76.0954	49.2139	26.8815	SN_hyper	inter	TCONS_00053290
chr19:3669595-3681461	57.1137	37.153	19.9607	SN_hyper	inter	TCONS_00053979
chr19:39513564-39548550	29.1964	46.4544	-17.258	SN_hypo	inter	TCONS_00053464
chr19:42081390-42088231	55.6855	20.235	35.4505	SN_hyper	hyper	TCONS_00055049
chr19:42784161-42794215	60.7665	31.9368	28.8297	SN_hyper	inter	TCONS_00055068
chr19:44264848-44267665	48.587	23.579	25.008	SN_hyper	inter	TCONS_00053586
chr19:45232309-45234764	77.4622	54.8117	22.6506	SN_hyper	inter	TCONS_00055154
chr19:46727881-46736867	71.3718	43.3089	28.0629	SN_hyper	inter	TCONS_00053689
chr19:47226572-47232120	70.91	53.1176	17.7924	SN_hyper	inter	TCONS_00053711
chr19:47458219-47460676	58.8352	35.8549	22.9803	SN_hyper	inter	TCONS_00055233
chr19:51842695-51881382	87.235	67.713	19.522	SN_hyper	hyper	TCONS_00055268
chr19:53330775-53365222	95.4158	82.351	13.0648	SN_hyper	hyper	TCONS_00053787
chr19:5358663-5386376	55.7402	42.5188	13.2214	SN_hyper	hyper	TCONS_00054085
chr19:55587106-55589809	41.7984	18.5835	23.2149	SN_hyper	inter	TCONS_00053841
chr19:5746625-5753627	39.0451	61.9047	-22.8596	SN_hypo	inter	TCONS_00052673
chr19:5886808-5906080	68.4767	83.7998	-15.3231	SN_hypo	hyper	TCONS_00054132
chr19:6063533-6084105	51.6989	65.378	-13.6791	SN_hypo	hyper	TCONS_00054152
chr19:6222323-6225158	52.744	23.2979	29.4461	SN_hyper	inter	TCONS_00052707
chr19:6381144-6390777	25.3095	9.76388	15.5456	SN_hyper	hypo	TCONS_00052730
chr19:6390778-6393761	62.5126	35.0214	27.4912	SN_hyper	inter	TCONS_00052730
chr19:7574975-7580730	55.4931	21.2521	34.2411	SN_hyper	inter	TCONS_00052760
chr19:7580731-7589279	45.4734	9.60782	35.8655	SN_hyper	hypo	TCONS_00052760
chr19:8889650-8896873	26.7987	40.8938	-14.0951	SN_hypo	hyper	TCONS_00052799
chr19:9556440-9569415	59.8584	31.1623	28.6961	SN_hyper	inter	TCONS_00054323
chr1:103182087-103233835	53.5164	67.0764	-13.56	SN_hypo	hyper	TCONS_00002210
chr1:112597145-112600401	74.4127	57.92	16.4927	SN_hyper	hyper	null
chr1:118052790-118054918	55.6214	25.2145	30.407	SN_hyper	inter	null
chr1:122028967-122042555	83.3792	52.7033	30.676	SN_hyper	inter	null
chr1:124096711-124141630	69.7955	34.6711	35.1245	SN_hyper	inter	null
chr1:124147590-124185676	75.8648	39.8451	36.0197	SN_hyper	inter	null
chr1:124481710-124614215	19.246	5.96751	13.2785	SN_hyper	hypo	TCONS_00002542
chr1:131246653-131256892	88.9107	73.3517	15.559	SN_hyper	hyper	TCONS_00006463
chr1:132065932-132069446	18.6671	5.755	12.9121	SN_hyper	inter	NOMERGE_TCONS_00000027
chr1:132085637-132098723	70.2886	38.4197	31.8688	SN_hyper	inter	null
chr1:132530264-132533511	69.9797	42.5695	27.4102	SN_hyper	inter	TCONS_00006511
chr1:132891570-132897722	70.3426	49.2829	21.0597	SN_hyper	inter	null
chr1:133390397-133393492	57.9874	31.0455	26.9419	SN_hyper	inter	TCONS_00006552
chr1:133597254-133660577	56.8578	41.8263	15.0315	SN_hyper	hyper	TCONS_00006553
chr1:134004234-134008279	94.3524	72.9631	21.3893	SN_hyper	hyper	TCONS_00002740
chr1:136616538-136638725	35.2552	23.0253	12.2299	SN_hyper	hyper	TCONS_00006683
chr1:14356646-14364280	92.0541	58.4256	33.6285	SN_hyper	inter	null
chr1:151518202-151533426	57.1574	39.8945	17.2629	SN_hyper	inter	null
chr1:151943177-151950179	55.1462	31.0932	24.053	SN_hyper	inter	TCONS_00006927
chr1:151987508-151990519	60.997	43.5883	17.4087	SN_hyper	inter	TCONS_00006927
chr1:154028858-154057158	71.6301	48.6631	22.967	SN_hyper	inter	null
chr1:154057159-154072164	91.3896	66.7849	24.6047	SN_hyper	hyper	null
chr1:158614547-158637638	74.3405	45.4329	28.9076	SN_hyper	inter	null
chr1:158661692-158689779	71.2679	36.4363	34.8316	SN_hyper	inter	null
chr1:16169620-16172706	73.4436	44.322	29.1216	SN_hyper	inter	null
chr1:164685575-164694419	68.8236	34.138	34.6856	SN_hyper	inter	null
chr1:167225561-167235954	95.2944	80.5535	14.7409	SN_hyper	hyper	TCONS_00007382
chr1:167755351-167768512	84.7131	67.5686	17.1444	SN_hyper	inter	TCONS_00003329
chr1:167999354-168021512	59.0327	38.4125	20.6201	SN_hyper	inter	null
chr1:171218345-171220774	77.2814	53.7989	23.4824	SN_hyper	inter	TCONS_00007467
chr1:176581001-176587787	91.4314	74.9934	16.438	SN_hyper	hyper	null
chr1:176861567-176928180	80.4975	66.8402	13.6573	SN_hyper	hyper	NOMERGE_TCONS_00000040
chr1:177078417-177131896	89.5417	76.82	12.7217	SN_hyper	hyper	TCONS_00007599
chr1:178915999-178920559	46.5613	29.2153	17.346	SN_hyper	inter	TCONS_00003549
chr1:178975103-178988116	71.0327	48.427	22.6057	SN_hyper	inter	TCONS_00007643
chr1:179136847-179147327	70.9687	44.2154	26.7534	SN_hyper	inter	TCONS_00007643
chr1:180759075-180784053	14.3476	27.6701	-13.3224	SN_hypo	hypo	null
chr1:180905467-180907923	51.5849	32.7785	18.8064	SN_hyper	inter	TCONS_00003601
chr1:181734319-181758103	86.719	65.1783	21.5407	SN_hyper	hyper	TCONS_00003634
chr1:181766409-181774653	48.9111	18.9705	29.9406	SN_hyper	inter	TCONS_00003634
chr1:181797052-181808814	88.4115	72.4426	15.9689	SN_hyper	hyper	null
chr1:183578904-183590123	73.6112	48.0911	25.5201	SN_hyper	inter	null
chr1:184408570-184413432	78.0571	37.2634	40.7937	SN_hyper	inter	null
chr1:190926149-190930480	23.7537	4.61163	19.1421	SN_hyper	inter	TCONS_00003864
chr1:193541875-193551587	61.2143	36.9266	24.2876	SN_hyper	inter	null
chr1:20870721-20876858	59.0612	29.6038	29.4574	SN_hyper	inter	TCONS_00000344
chr1:21044383-21054606	55.0847	36.3371	18.7477	SN_hyper	inter	TCONS_00004334
chr1:22326145-22352491	74.5548	45.1061	29.4487	SN_hyper	inter	TCONS_00004396
chr1:22375127-22405971	77.9293	53.0928	24.8366	SN_hyper	inter	TCONS_00004396
chr1:22524991-22540148	28.6033	10.9517	17.6516	SN_hyper	inter	TCONS_00004396
chr1:24263114-24271281	81.3594	41.9105	39.4489	SN_hyper	hyper	TCONS_00004427
chr1:25922576-25941871	54.6771	33.8194	20.8577	SN_hyper	inter	TCONS_00000431
chr1:34461329-34474967	97.1902	85.9343	11.2559	SN_hyper	hyper	TCONS_00000583
chr1:36291608-36299470	22.0018	7.83443	14.1674	SN_hyper	hypo	null
chr1:36299471-36305661	78.7213	56.104	22.6173	SN_hyper	inter	TCONS_00004660
chr1:36411307-36415094	60.8758	31.7958	29.08	SN_hyper	inter	TCONS_00004669
chr1:36782841-36789894	74.3242	52.2324	22.0917	SN_hyper	inter	TCONS_00000667
chr1:37579307-37596927	91.6492	74.253	17.3962	SN_hyper	hyper	TCONS_00004712
chr1:40316348-40321474	68.2521	36.0785	32.1737	SN_hyper	inter	TCONS_00000780
chr1:40674294-40686456	27.0925	41.5106	-14.4181	SN_hypo	inter	TCONS_00004785
chr1:43093376-43119012	40.6891	26.0092	14.6799	SN_hyper	hyper	TCONS_00004838
chr1:43231423-43247638	65.3055	35.6978	29.6077	SN_hyper	inter	null
chr1:48662448-48674753	73.439	40.5015	32.9376	SN_hyper	inter	null
chr1:4984034-4988657	88.7113	45.8854	42.826	SN_hyper	hyper	TCONS_00004013
chr1:5168633-5175567	65.7585	37.4207	28.3378	SN_hyper	inter	null
chr1:58445172-58447310	66.1626	44.7417	21.4209	SN_hyper	inter	TCONS_00005158
chr1:64734854-64736384	61.2681	31.2529	30.0152	SN_hyper	inter	TCONS_00005308
chr1:76615211-76641402	85.414	69.4948	15.9191	SN_hyper	hyper	TCONS_00001540
chr1:77270678-77284284	68.4342	43.4244	25.0099	SN_hyper	inter	null
chr1:77975432-77978266	81.634	37.2956	44.3384	SN_hyper	inter	TCONS_00001550
chr1:78213235-78216783	42.2911	18.2411	24.05	SN_hyper	inter	TCONS_00005601
chr1:78341026-78352608	67.023	38.3466	28.6765	SN_hyper	inter	NOMERGE_TCONS_00000020
chr1:78399348-78415437	67.0844	45.2379	21.8464	SN_hyper	inter	NOMERGE_TCONS_00000020
chr1:81296538-81316052	78.7555	43.4022	35.3534	SN_hyper	inter	TCONS_00001613
chr1:86299432-86303788	42.9592	20.6348	22.3244	SN_hyper	hypo	TCONS_00005799
chr1:90937897-90944375	63.7613	38.2854	25.4759	SN_hyper	inter	TCONS_00001920
chr1:91223761-91226941	93.6588	62.5126	31.1462	SN_hyper	hyper	TCONS_00001937
chr1:91737042-91768783	68.7458	53.4075	15.3383	SN_hyper	inter	TCONS_00001975
chr1:96699398-96719001	39.7309	14.9276	24.8033	SN_hyper	hypo	null
chr2:104565399-104581832	78.7156	56.2696	22.446	SN_hyper	hyper	TCONS_00057318
chr2:105328084-105331421	77.0054	40.6174	36.388	SN_hyper	inter	null
chr2:116532326-116539111	79.0914	62.4874	16.604	SN_hyper	hyper	null
chr2:116646001-116740671	17.2081	6.51602	10.6921	SN_hyper	hypo	TCONS_00061583
chr2:118650458-118653496	70.3733	40.1513	30.222	SN_hyper	inter	null
chr2:121070137-121078514	71.2572	42.3143	28.9429	SN_hyper	inter	null
chr2:122346576-122357619	78.8307	53.6711	25.1596	SN_hyper	hyper	TCONS_00061788
chr2:125193396-125209091	90.582	74.6624	15.9196	SN_hyper	hyper	TCONS_00057772
chr2:128697716-128702802	43.6935	19.7825	23.9111	SN_hyper	inter	TCONS_00057848
chr2:132800087-132843481	61.2083	42.423	18.7853	SN_hyper	hyper	TCONS_00062048
chr2:13438084-13459274	83.4844	57.4779	26.0065	SN_hyper	hyper	TCONS_00059550
chr2:140090327-140096418	80.8289	53.381	27.448	SN_hyper	inter	null
chr2:143290871-143295309	58.8269	80.9238	-22.0969	SN_hypo	inter	null
chr2:144641924-144652587	34.4541	9.57121	24.8829	SN_hyper	hypo	TCONS_00058172
chr2:144701397-144721335	60.1566	42.8678	17.2888	SN_hyper	inter	TCONS_00058172
chr2:144998453-145030693	27.21	8.63618	18.5738	SN_hyper	hypo	null
chr2:145764809-145822221	92.9994	79.7322	13.2672	SN_hyper	hyper	TCONS_00058200
chr2:145833882-145867534	93.8796	80.775	13.1046	SN_hyper	hyper	TCONS_00058200
chr2:152375880-152380535	66.8911	42.4144	24.4767	SN_hyper	inter	TCONS_00058334
chr2:152728161-152734337	58.4454	35.7286	22.7169	SN_hyper	inter	TCONS_00058352
chr2:152919476-152923041	78.4149	46.8592	31.5557	SN_hyper	inter	TCONS_00058358
chr2:152970257-153014568	94.609	79.3195	15.2896	SN_hyper	hyper	TCONS_00058361
chr2:153778076-153865363	18.1375	5.13506	13.0025	SN_hyper	hypo	TCONS_00058414
chr2:154374775-154379228	45.7136	63.5654	-17.8518	SN_hypo	inter	TCONS_00062425
chr2:156022538-156024579	61.2822	16.3485	44.9337	SN_hyper	inter	null
chr2:158740740-158760394	56.4775	37.2871	19.1905	SN_hyper	inter	TCONS_00058574
chr2:158874036-158882073	87.0623	66.4054	20.6568	SN_hyper	hyper	null
chr2:158922983-158934482	87.6297	63.9138	23.716	SN_hyper	inter	null
chr2:158939610-158958115	70.7535	43.2491	27.5044	SN_hyper	inter	null
chr2:162991747-163001307	19.141	5.93576	13.2052	SN_hyper	hypo	null
chr2:163283487-163292796	40.7593	61.8984	-21.1391	SN_hypo	inter	TCONS_00058653
chr2:164461760-164495619	67.9407	44.936	23.0047	SN_hyper	hyper	TCONS_00058689
chr2:166368034-166375778	57.6148	36.0129	21.6019	SN_hyper	inter	null
chr2:170208797-170216040	63.9286	42.8377	21.0909	SN_hyper	inter	null
chr2:172258861-172272476	94.2118	79.1494	15.0623	SN_hyper	hyper	TCONS_00062993
chr2:172272477-172278134	49.7859	24.141	25.6449	SN_hyper	inter	TCONS_00062993
chr2:174913740-174943545	88.1416	74.2566	13.885	SN_hyper	hyper	TCONS_00058997
chr2:179684461-179689155	65.9681	38.6962	27.2719	SN_hyper	inter	null
chr2:180276415-180282451	54.1318	31.749	22.3828	SN_hyper	inter	TCONS_00063323
chr2:180294643-180300473	56.4795	24.8772	31.6023	SN_hyper	inter	null
chr2:180300474-180309206	25.3864	6.77599	18.6104	SN_hyper	hypo	null
chr2:180462272-180478010	96.4525	84.4275	12.0251	SN_hyper	hyper	TCONS_00059180
chr2:181021189-181026294	55.8646	25.3063	30.5584	SN_hyper	inter	null
chr2:181236269-181241420	62.6523	22.9915	39.6608	SN_hyper	inter	null
chr2:20517534-20523538	85.5842	60.8248	24.7593	SN_hyper	inter	TCONS_00055802
chr2:20578789-20624370	25.1735	10.7266	14.4469	SN_hyper	hypo	TCONS_00055802
chr2:21868419-21883042	34.7694	15.7794	18.99	SN_hyper	inter	TCONS_00059759
chr2:24588854-24610020	30.511	17.3144	13.1966	SN_hyper	hypo	TCONS_00059807
chr2:24610021-24623437	56.7904	32.5364	24.2541	SN_hyper	inter	TCONS_00059809
chr2:24630319-24649012	66.6964	41.6057	25.0907	SN_hyper	inter	TCONS_00059809
chr2:24658988-24667350	74.1585	48.609	25.5495	SN_hyper	inter	TCONS_00059809
chr2:24678136-24685642	43.5537	18.3348	25.2189	SN_hyper	inter	TCONS_00059809
chr2:25020422-25063957	90.1666	77.6029	12.5637	SN_hyper	hyper	TCONS_00055897
chr2:25489902-25494749	72.3631	43.3249	29.0381	SN_hyper	inter	null
chr2:25906769-25913492	30.7431	14.6037	16.1393	SN_hyper	inter	TCONS_00055944
chr2:26589691-26591342	72.3658	33.7057	38.6601	SN_hyper	inter	TCONS_00059920
chr2:27389481-27394546	79.323	57.7431	21.5799	SN_hyper	inter	TCONS_00059959
chr2:28156062-28165472	74.2804	42.0021	32.2783	SN_hyper	inter	TCONS_00059979
chr2:28646482-28722672	95.9472	81.6649	14.2822	SN_hyper	hyper	TCONS_00056040
chr2:28722673-28731371	78.6747	55.2711	23.4036	SN_hyper	inter	TCONS_00056048
chr2:28731372-28745771	96.1387	71.9921	24.1466	SN_hyper	hyper	TCONS_00056048
chr2:28745772-28765144	91.609	58.0788	33.5302	SN_hyper	inter	TCONS_00056048
chr2:28765145-28780066	94.4783	61.8752	32.6031	SN_hyper	hyper	TCONS_00056048
chr2:28780067-28790155	79.0336	53.1041	25.9295	SN_hyper	inter	TCONS_00056048
chr2:31027640-31031594	88.501	51.4127	37.0883	SN_hyper	hyper	TCONS_00060076
chr2:31089858-31100608	81.5503	66.044	15.5062	SN_hyper	hyper	TCONS_00060076
chr2:31111896-31127965	56.3747	38.6115	17.7633	SN_hyper	inter	TCONS_00060076
chr2:32166452-32168229	41.8998	12.914	28.9859	SN_hyper	inter	TCONS_00056197
chr2:32175893-32182475	57.0682	39.6467	17.4215	SN_hyper	inter	TCONS_00056197
chr2:32224127-32256462	64.5889	77.1239	-12.535	SN_hypo	hyper	TCONS_00056197
chr2:32678223-32680494	60.5052	37.992	22.5132	SN_hyper	inter	null
chr2:34083701-34096959	69.7124	42.9816	26.7309	SN_hyper	inter	TCONS_00060148
chr2:35731884-35743795	17.503	3.57533	13.9277	SN_hyper	hypo	TCONS_00056277
chr2:38696950-38703458	88.0844	58.176	29.9084	SN_hyper	inter	TCONS_00060278
chr2:4140645-4153733	81.935	56.3341	25.6009	SN_hyper	inter	NOMERGE_TCONS_00000794
chr2:4204823-4217464	69.6156	42.0881	27.5276	SN_hyper	inter	null
chr2:45401982-45423818	97.1061	78.4351	18.671	SN_hyper	hyper	TCONS_00056413
chr2:4781942-4787243	33.0712	9.11754	23.9536	SN_hyper	hypo	TCONS_00055549
chr2:4860860-4874842	94.1743	81.9504	12.2239	SN_hyper	hyper	TCONS_00055566
chr2:49302286-49313500	50.239	20.4172	29.8218	SN_hyper	inter	TCONS_00056446
chr2:5829773-5849933	45.9908	63.6029	-17.6121	SN_hypo	hyper	NOMERGE_TCONS_00000922
chr2:61707115-61753494	53.6528	29.7011	23.9517	SN_hyper	hyper	TCONS_00056614
chr2:63839251-63909723	88.3843	75.0429	13.3414	SN_hyper	hyper	TCONS_00060669
chr2:69587601-69591342	59.1785	23.244	35.9345	SN_hyper	inter	TCONS_00060743
chr2:71488550-71495394	49.5489	24.4705	25.0784	SN_hyper	inter	TCONS_00056768
chr2:71789066-71795077	88.1915	63.3225	24.869	SN_hyper	hyper	TCONS_00056783
chr2:74463292-74483409	93.7429	81.2419	12.501	SN_hyper	hyper	TCONS_00056838
chr2:7632284-7659385	66.2171	37.4678	28.7492	SN_hyper	inter	null
chr2:77327098-77352261	52.756	32.8689	19.8871	SN_hyper	inter	null
chr2:83919117-84006017	24.046	9.59936	14.4466	SN_hyper	hypo	TCONS_00061049
chr2:89909303-89940691	62.4728	43.8688	18.604	SN_hyper	inter	TCONS_00057090
chr2:93614044-93625704	74.1806	48.4196	25.761	SN_hyper	inter	null
chr2:93963235-93974518	91.7299	74.4293	17.3006	SN_hyper	hyper	null
chr2:9551548-9558074	74.2223	36.2373	37.985	SN_hyper	inter	null
chr2:9578230-9615490	67.7288	35.6495	32.0793	SN_hyper	inter	TCONS_00059461
chr2:9628495-9634189	58.3605	23.7391	34.6214	SN_hyper	inter	null
chr3:107919753-107933048	53.9275	35.0386	18.8889	SN_hyper	inter	TCONS_00068348
chr3:108104665-108150587	54.6149	40.7059	13.9091	SN_hyper	hyper	TCONS_00068367
chr3:11931198-11936220	24.0299	43.9863	-19.9564	SN_hypo	hypo	null
chr3:146076052-146083801	36.0464	56.8934	-20.8469	SN_hypo	inter	null
chr3:152357844-152403823	26.302	14.3223	11.9798	SN_hyper	hyper	TCONS_00066178
chr3:154102155-154110650	66.6956	30.4128	36.2827	SN_hyper	inter	TCONS_00066212
chr3:31316495-31335823	53.1064	28.9356	24.1708	SN_hyper	inter	TCONS_00063875
chr3:32704386-32709255	51.0632	35.3043	15.7589	SN_hyper	inter	TCONS_00063938
chr3:39450693-39482068	18.5306	36.9233	-18.3926	SN_hypo	hypo	null
chr3:44192206-44194580	28.4221	52.0067	-23.5846	SN_hypo	inter	null
chr3:51410985-51479450	29.2793	17.287	11.9923	SN_hyper	hyper	TCONS_00067131
chr3:5242509-5251705	52.2567	24.0837	28.173	SN_hyper	inter	TCONS_00063428
chr3:54778554-54792128	61.7604	41.4214	20.3389	SN_hyper	inter	TCONS_00064337
chr3:6165900-6177418	9.1599	30.1308	-20.9709	SN_hypo	hypo	null
chr3:62157195-62159343	26.522	41.159	-14.637	SN_hypo	hyper	TCONS_00067295
chr3:7198863-7203157	29.694	42.0824	-12.3883	SN_hypo	inter	null
chr3:75946819-75971019	46.8366	72.322	-25.4854	SN_hypo	hyper	TCONS_00067492
chr3:88068135-88076599	81.2496	53.6087	27.641	SN_hyper	inter	TCONS_00064832
chr3:88238816-88245905	93.3776	80.755	12.6225	SN_hyper	hyper	TCONS_00067685
chr3:94485527-94487427	59.6424	39.482	20.1604	SN_hyper	inter	TCONS_00065037
chr3:95676272-95683087	89.8653	76.0673	13.798	SN_hyper	hyper	TCONS_00067962
chr3:96496582-96504323	8.22446	20.9979	-12.7734	SN_hypo	hypo	null
chr3:9857765-9870677	46.4863	22.4936	23.9927	SN_hyper	inter	null
chr3:9909339-9970117	12.0432	23.478	-11.4348	SN_hypo	hypo	TCONS_00063506
chr4:102547106-102570178	27.0191	11.4974	15.5217	SN_hyper	hypo	TCONS_00070846
chr4:104638550-104646850	61.1439	35.911	25.2329	SN_hyper	inter	TCONS_00070902
chr4:104831813-104856445	67.0478	51.3205	15.7274	SN_hyper	hyper	TCONS_00074485
chr4:106838415-106846215	31.8918	17.3446	14.5472	SN_hyper	inter	null
chr4:107050877-107053534	46.2591	13.9637	32.2955	SN_hyper	inter	TCONS_00070946
chr4:107215646-107222936	42.1394	20.1509	21.9885	SN_hyper	inter	null
chr4:107811628-107815517	43.5233	22.8036	20.7197	SN_hyper	inter	TCONS_00070979
chr4:108014429-108024890	72.2047	46.1835	26.0212	SN_hyper	inter	TCONS_00074563
chr4:114032679-114044573	36.2563	20.9126	15.3437	SN_hyper	hypo	TCONS_00071078
chr4:115064464-115070735	72.425	38.4481	33.977	SN_hyper	inter	TCONS_00071092
chr4:115882548-115889669	42.888	22.4208	20.4672	SN_hyper	inter	null
chr4:117756288-117764170	87.4888	65.9238	21.5649	SN_hyper	hyper	TCONS_00074767
chr4:118513651-118553613	27.5974	13.7264	13.8711	SN_hyper	hypo	TCONS_00071206
chr4:118561786-118572850	65.7456	34.4519	31.2937	SN_hyper	inter	NOMERGE_TCONS_00001210
chr4:118580063-118596745	85.2214	73.2793	11.9421	SN_hyper	hyper	NOMERGE_TCONS_00001210
chr4:118596746-118601242	64.0882	37.8494	26.2388	SN_hyper	inter	NOMERGE_TCONS_00001210
chr4:118601243-118608175	90.256	72.9434	17.3126	SN_hyper	hyper	NOMERGE_TCONS_00001210
chr4:119073468-119079980	54.1445	28.395	25.7495	SN_hyper	inter	null
chr4:119425787-119444337	66.7607	46.7308	20.0299	SN_hyper	inter	TCONS_00071231
chr4:119636022-119643121	41.1221	12.8205	28.3016	SN_hyper	hypo	null
chr4:121043898-121053753	59.5077	37.8709	21.6368	SN_hyper	inter	TCONS_00071290
chr4:123946629-123950539	66.8235	21.5733	45.2503	SN_hyper	inter	null
chr4:123973233-123999885	46.3119	18.6822	27.6297	SN_hyper	inter	null
chr4:123999886-124019989	26.7685	12.5517	14.2167	SN_hyper	hypo	null
chr4:124052545-124072286	87.4361	69.207	18.2291	SN_hyper	hyper	TCONS_00071339
chr4:124072287-124077629	83.9988	47.7942	36.2046	SN_hyper	inter	TCONS_00071339
chr4:125888426-125896161	61.941	32.8692	29.0718	SN_hyper	inter	TCONS_00075009
chr4:126813679-126820514	25.6802	9.99927	15.681	SN_hyper	hypo	TCONS_00075073
chr4:128461778-128467640	70.2259	37.7653	32.4606	SN_hyper	inter	null
chr4:128471738-128484940	76.5199	46.6876	29.8323	SN_hyper	inter	null
chr4:128495341-128503132	56.6139	23.4676	33.1464	SN_hyper	inter	null
chr4:128511448-128523062	18.8015	6.61686	12.1847	SN_hyper	hypo	null
chr4:128523063-128567028	63.718	39.2636	24.4543	SN_hyper	inter	TCONS_00071472
chr4:131768421-131780957	92.5353	80.7663	11.769	SN_hyper	hyper	TCONS_00075239
chr4:133022060-133024918	21.1184	4.20972	16.9087	SN_hyper	hypo	TCONS_00071639
chr4:133195869-133200071	61.3626	36.2586	25.104	SN_hyper	inter	TCONS_00071658
chr4:133242367-133247345	51.8025	32.7936	19.0089	SN_hyper	inter	TCONS_00071663
chr4:133279139-133286214	74.69	42.3999	32.2901	SN_hyper	inter	TCONS_00071667
chr4:134270319-134286481	84.1411	68.5415	15.5996	SN_hyper	hyper	TCONS_00075389
chr4:135541508-135545196	60.0688	27.1411	32.9277	SN_hyper	inter	TCONS_00075454
chr4:135654538-135660747	70.627	42.2404	28.3866	SN_hyper	inter	TCONS_00075455
chr4:136981182-136984362	36.4909	18.6714	17.8195	SN_hyper	inter	TCONS_00075502
chr4:137606253-137680618	93.4335	78.7473	14.6862	SN_hyper	hyper	TCONS_00071845
chr4:137680619-137688718	54.1278	37.7702	16.3575	SN_hyper	inter	null
chr4:137688719-137694639	87.795	61.3744	26.4205	SN_hyper	hyper	null
chr4:137694640-137702772	69.8892	48.0061	21.8831	SN_hyper	inter	NOMERGE_TCONS_00001221
chr4:137702773-137723047	88.129	58.4697	29.6593	SN_hyper	hyper	NOMERGE_TCONS_00001221
chr4:137723048-137726809	66.8572	41.5844	25.2728	SN_hyper	inter	TCONS_00071854
chr4:137726810-137729952	86.0407	42.9078	43.1329	SN_hyper	hyper	TCONS_00071854
chr4:137729953-137732579	67.4539	40.2604	27.1935	SN_hyper	inter	TCONS_00071854
chr4:140509206-140513317	54.7003	25.8037	28.8966	SN_hyper	inter	TCONS_00075574
chr4:140728660-140739730	91.7769	79.8927	11.8842	SN_hyper	hyper	TCONS_00075578
chr4:14075139-14114560	87.3139	69.9556	17.3583	SN_hyper	hyper	TCONS_00069410
chr4:141889396-141895418	46.1428	24.989	21.1538	SN_hyper	inter	null
chr4:141900420-141905896	54.511	36.8674	17.6436	SN_hyper	inter	null
chr4:141905897-141923256	91.2992	76.6325	14.6667	SN_hyper	hyper	TCONS_00075636
chr4:142560285-142587888	94.9797	81.8173	13.1624	SN_hyper	hyper	TCONS_00072022
chr4:144070870-144092249	63.7681	45.1059	18.6622	SN_hyper	inter	TCONS_00072072
chr4:148110619-148114301	54.2802	19.5374	34.7428	SN_hyper	inter	TCONS_00075883
chr4:148249551-148252166	62.8062	36.525	26.2812	SN_hyper	inter	null
chr4:148349285-148354378	74.6457	26.4224	48.2233	SN_hyper	inter	TCONS_00075887
chr4:150973635-150981626	95.4959	78.7059	16.79	SN_hyper	hyper	TCONS_00075989
chr4:152026343-152026974	52.4343	17.1108	35.3235	SN_hyper	inter	TCONS_00076040
chr4:152069754-152082720	63.8157	32.5467	31.269	SN_hyper	inter	null
chr4:152133144-152136210	69.5034	29.8085	39.6948	SN_hyper	inter	TCONS_00076048
chr4:152389628-152397027	60.8006	44.2668	16.5338	SN_hyper	inter	TCONS_00072400
chr4:153602241-153607797	54.1258	27.4205	26.7054	SN_hyper	inter	TCONS_00076076
chr4:153860332-153863702	63.484	33.9012	29.5827	SN_hyper	inter	null
chr4:154913735-154919993	54.4304	20.8157	33.6146	SN_hyper	inter	null
chr4:154923917-154927403	62.4123	34.6785	27.7338	SN_hyper	inter	TCONS_00076167
chr4:154967658-155004589	88.4638	70.7924	17.6714	SN_hyper	hyper	TCONS_00072479
chr4:155004590-155008062	94.6335	73.8158	20.8177	SN_hyper	inter	TCONS_00076172
chr4:155010677-155021962	84.759	39.0779	45.6811	SN_hyper	inter	TCONS_00076172
chr4:155028588-155038507	94.1136	64.1624	29.9511	SN_hyper	inter	TCONS_00076172
chr4:155040905-155057526	65.909	36.5317	29.3773	SN_hyper	inter	TCONS_00076172
chr4:155864766-155876380	28.3194	47.0541	-18.7346	SN_hypo	hyper	TCONS_00076216
chr4:156133436-156136907	49.4676	23.8443	25.6234	SN_hyper	inter	TCONS_00072561
chr4:156136908-156148568	82.8114	67.5513	15.2601	SN_hyper	hyper	null
chr4:156148569-156156558	61.3008	44.6523	16.6484	SN_hyper	inter	null
chr4:21158575-21206676	32.0462	13.8698	18.1764	SN_hyper	hypo	null
chr4:21339387-21355151	79.0492	46.4912	32.558	SN_hyper	inter	null
chr4:24958021-25013615	66.9479	43.8948	23.0531	SN_hyper	hyper	TCONS_00069645
chr4:31550927-31561715	88.4169	56.8133	31.6036	SN_hyper	hyper	null
chr4:32863032-32867823	52.8832	28.1803	24.7029	SN_hyper	inter	TCONS_00073186
chr4:33024994-33052245	21.9958	10.1622	11.8336	SN_hyper	hyper	TCONS_00073193
chr4:3361279-3365219	57.6492	32.9272	24.722	SN_hyper	inter	null
chr4:37607848-37613335	47.7061	28.1718	19.5344	SN_hyper	inter	null
chr4:40608548-40630519	65.1219	36.4213	28.7006	SN_hyper	inter	null
chr4:40674855-40702500	85.3964	72.9706	12.4258	SN_hyper	hyper	TCONS_00073362
chr4:43780422-43785224	70.472	30.7666	39.7054	SN_hyper	inter	null
chr4:45410454-45413868	83.0026	37.0447	45.9578	SN_hyper	inter	null
chr4:45900419-45902514	83.2928	50.2851	33.0076	SN_hyper	inter	null
chr4:46046632-46057642	75.8892	55.5194	20.3697	SN_hyper	inter	null
chr4:59194673-59224256	91.7262	80.4724	11.2539	SN_hyper	hyper	TCONS_00070268
chr4:59973098-60019933	30.7592	13.3126	17.4467	SN_hyper	hypo	null
chr4:60615049-60619412	51.2081	16.1029	35.1052	SN_hyper	inter	null
chr4:63397732-63402909	77.9783	54.0462	23.9321	SN_hyper	inter	TCONS_00073879
chr4:73912128-73942717	24.8465	7.58923	17.2572	SN_hyper	hypo	TCONS_00073972
chr4:79616503-79640960	35.3331	16.7452	18.5879	SN_hyper	hypo	null
chr4:84539772-84579638	51.9396	74.5361	-22.5965	SN_hypo	hyper	TCONS_00074099
chr4:87031002-87037954	54.3106	27.1557	27.1549	SN_hyper	inter	TCONS_00074166
chr4:9803568-9815497	45.099	20.7328	24.3662	SN_hyper	hypo	TCONS_00069277
chr5:102206056-102215473	74.8703	40.5406	34.3297	SN_hyper	inter	null
chr5:102218836-102259591	74.6398	44.3686	30.2713	SN_hyper	inter	null
chr5:104207063-104212961	64.6661	22.6363	42.0298	SN_hyper	inter	TCONS_00078449
chr5:107146813-107152724	60.8029	30.8157	29.9872	SN_hyper	inter	TCONS_00082108
chr5:110086138-110101662	15.5139	4.30968	11.2043	SN_hyper	hypo	TCONS_00082227
chr5:110514537-110536253	93.9158	81.7626	12.1532	SN_hyper	hyper	TCONS_00078690
chr5:110574272-110583549	86.7996	66.0167	20.7829	SN_hyper	hyper	TCONS_00078694
chr5:111581808-111598543	94.8791	81.8949	12.9842	SN_hyper	hyper	null
chr5:111604340-111611745	52.21	32.3186	19.8914	SN_hyper	inter	null
chr5:111868612-111906655	85.8127	72.426	13.3867	SN_hyper	hyper	TCONS_00078735
chr5:114862858-114876553	89.7945	75.957	13.8375	SN_hyper	hyper	TCONS_00078870
chr5:114961406-114976600	78.1585	44.0379	34.1206	SN_hyper	inter	TCONS_00082441
chr5:115889407-115897508	95.9913	81.5878	14.4035	SN_hyper	hyper	TCONS_00078945
chr5:117078002-117086335	57.71	31.5171	26.1929	SN_hyper	inter	null
chr5:117460938-117467171	54.0264	73.9658	-19.9394	SN_hypo	inter	TCONS_00078990
chr5:120217371-120219522	69.4832	37.7347	31.7484	SN_hyper	inter	null
chr5:120732736-120748462	86.3884	53.1156	33.2728	SN_hyper	inter	null
chr5:121902799-121906003	23.8652	9.8335	14.0317	SN_hyper	hypo	TCONS_00082697
chr5:123634584-123657065	82.8991	69.2099	13.6892	SN_hyper	hyper	TCONS_00082791
chr5:124215336-124326366	58.2947	76.5616	-18.2668	SN_hypo	hyper	TCONS_00082815
chr5:124729203-124755527	38.8167	26.4204	12.3964	SN_hyper	inter	TCONS_00079236
chr5:135647768-135651923	80.2998	49.6436	30.6562	SN_hyper	hyper	TCONS_00079521
chr5:135959935-135975799	75.6358	50.2966	25.3392	SN_hyper	hyper	TCONS_00083116
chr5:136162968-136167746	67.1502	38.4816	28.6687	SN_hyper	inter	TCONS_00083126
chr5:136173239-136210031	54.6364	68.5704	-13.934	SN_hypo	hyper	TCONS_00083132
chr5:136657679-136661344	69.717	37.2497	32.4673	SN_hyper	inter	TCONS_00079586
chr5:136707028-136714263	66.5369	49.1991	17.3378	SN_hyper	inter	null
chr5:136922423-136926895	91.9542	71.8554	20.0988	SN_hyper	hyper	null
chr5:136926896-136929680	75.5524	36.4073	39.1451	SN_hyper	inter	null
chr5:137719628-137722475	68.1506	46.7243	21.4263	SN_hyper	inter	TCONS_00079621
chr5:138148453-138158026	91.8552	71.997	19.8583	SN_hyper	hyper	TCONS_00083199
chr5:140522609-140528362	4.75976	26.1973	-21.4375	SN_hypo	hypo	TCONS_00079723
chr5:143248206-143252746	58.6718	39.7159	18.9559	SN_hyper	inter	TCONS_00079826
chr5:143362630-143368686	84.6957	67.6875	17.0082	SN_hyper	hyper	null
chr5:144189541-144193053	40.6197	14.4114	26.2084	SN_hyper	inter	TCONS_00079871
chr5:144415408-144421355	43.0487	62.0593	-19.0106	SN_hypo	inter	null
chr5:146172957-146191853	60.947	38.5018	22.4452	SN_hyper	inter	null
chr5:147565893-147574912	89.0242	68.877	20.1472	SN_hyper	hyper	TCONS_00083499
chr5:147574913-147592463	62.624	44.4168	18.2072	SN_hyper	inter	TCONS_00083499
chr5:147592464-147601893	92.2	69.9235	22.2765	SN_hyper	hyper	TCONS_00083499
chr5:147601894-147615231	56.1888	35.0177	21.1711	SN_hyper	inter	null
chr5:147615232-147622743	26.8252	7.21183	19.6133	SN_hyper	hypo	null
chr5:147851379-147888485	64.5468	76.2579	-11.7111	SN_hypo	hyper	TCONS_00083507
chr5:148307857-148314811	94.3949	79.4136	14.9813	SN_hyper	hyper	TCONS_00079988
chr5:24385772-24391126	36.0661	20.544	15.5221	SN_hyper	inter	TCONS_00080441
chr5:24454542-24502670	89.6075	55.2326	34.375	SN_hyper	hyper	TCONS_00076708
chr5:24861445-24879266	73.4779	60.0816	13.3964	SN_hyper	inter	TCONS_00080469
chr5:24969840-24981494	89.9391	75.587	14.3521	SN_hyper	hyper	TCONS_00080469
chr5:25004756-25016329	24.1796	9.03701	15.1426	SN_hyper	hypo	TCONS_00080469
chr5:25016330-25027999	41.1279	21.4362	19.6917	SN_hyper	inter	TCONS_00080469
chr5:27110122-27131340	72.6228	47.0729	25.55	SN_hyper	inter	null
chr5:30766572-30769847	44.0395	22.9424	21.0971	SN_hyper	inter	TCONS_00076922
chr5:31587595-31594530	55.5438	29.2815	26.2623	SN_hyper	inter	null
chr5:32262242-32288637	58.4254	44.0608	14.3647	SN_hyper	inter	TCONS_00077001
chr5:32309668-32315100	66.5728	39.6444	26.9284	SN_hyper	inter	TCONS_00077001
chr5:34188644-34198859	63.7402	40.8483	22.8919	SN_hyper	inter	TCONS_00080738
chr5:3471753-3474212	61.085	35.7245	25.3605	SN_hyper	inter	TCONS_00076246
chr5:35063184-35090839	62.945	28.4328	34.5121	SN_hyper	inter	TCONS_00077117
chr5:35630136-35643748	93.3029	77.5121	15.7908	SN_hyper	hyper	null
chr5:35652216-35654483	61.4665	28.283	33.1835	SN_hyper	inter	TCONS_00077137
chr5:35656512-35668377	68.15	33.9194	34.2306	SN_hyper	inter	null
chr5:36547270-36591154	93.2193	79.87	13.3494	SN_hyper	hyper	TCONS_00080795
chr5:44093178-44145838	85.8865	74.1	11.7865	SN_hyper	hyper	TCONS_00080921
chr5:53164370-53172048	61.8282	43.3401	18.4881	SN_hyper	inter	TCONS_00081202
chr5:53256970-53259487	90.1418	55.1625	34.9793	SN_hyper	inter	TCONS_00081203
chr5:5502786-5514040	85.0219	66.2674	18.7545	SN_hyper	hyper	TCONS_00080157
chr5:55644521-55653334	49.41	73.9686	-24.5586	SN_hypo	inter	null
chr5:62220699-62227886	46.0066	18.3592	27.6474	SN_hyper	hypo	null
chr5:6611547-6621430	71.7422	43.2726	28.4695	SN_hyper	inter	null
chr5:66150677-66152615	58.5634	29.4826	29.0808	SN_hyper	inter	NOMERGE_TCONS_00001258
chr5:75933567-75957889	71.1983	50.2793	20.9189	SN_hyper	inter	TCONS_00081470
chr5:84065857-84087816	69.4563	35.4201	34.0362	SN_hyper	inter	TCONS_00081556
chr5:96603709-96645141	52.2819	35.5577	16.7243	SN_hyper	inter	TCONS_00078310
chr5:99386477-99392835	29.9058	52.5624	-22.6565	SN_hypo	hypo	TCONS_00081879
chr6:100051593-100070756	51.3995	33.6746	17.725	SN_hyper	inter	TCONS_00088187
chr6:100368710-100375816	64.7552	27.2625	37.4927	SN_hyper	inter	null
chr6:100465783-100485089	28.0998	15.9406	12.1592	SN_hyper	hypo	null
chr6:105271741-105306960	74.6259	43.0833	31.5426	SN_hyper	inter	null
chr6:106561737-106590626	54.4761	28.3141	26.1621	SN_hyper	inter	TCONS_00085581
chr6:113240341-113292173	94.754	70.535	24.219	SN_hyper	hyper	TCONS_00085655
chr6:113292174-113298605	52.1442	28.3078	23.8363	SN_hyper	inter	TCONS_00085660
chr6:113755216-113764902	84.8558	71.0172	13.8386	SN_hyper	hyper	TCONS_00088371
chr6:113833521-113842278	85.9955	64.3679	21.6276	SN_hyper	hyper	TCONS_00088371
chr6:11428039-11430694	81.6397	53.3763	28.2634	SN_hyper	inter	null
chr6:116637133-116641444	94.2268	58.9046	35.3221	SN_hyper	hyper	null
chr6:116644244-116647862	94.8564	56.9099	37.9466	SN_hyper	hyper	null
chr6:116647863-116661559	70.2555	38.3545	31.901	SN_hyper	inter	null
chr6:119208338-119217161	51.162	32.7746	18.3874	SN_hyper	inter	TCONS_00085812
chr6:121220556-121227295	71.795	48.1587	23.6363	SN_hyper	inter	null
chr6:122920888-122934481	47.3096	25.6857	21.6239	SN_hyper	inter	null
chr6:124291589-124330580	54.3787	67.7764	-13.3978	SN_hypo	inter	TCONS_00085942
chr6:124694426-124696602	75.569	33.7732	41.7958	SN_hyper	inter	TCONS_00085945
chr6:124837385-124844773	40.1575	26.3225	13.8349	SN_hyper	inter	TCONS_00088613
chr6:124947399-124956079	64.1362	31.4253	32.7109	SN_hyper	inter	null
chr6:125079949-125081770	40.6559	16.532	24.124	SN_hyper	inter	null
chr6:128695564-128710886	82.8115	62.2769	20.5345	SN_hyper	inter	TCONS_00088710
chr6:130589941-130613395	52.0008	26.2388	25.762	SN_hyper	hypo	TCONS_00088745
chr6:130636036-130640710	60.0103	33.8825	26.1278	SN_hyper	inter	TCONS_00088745
chr6:131137580-131145640	41.5073	27.1897	14.3175	SN_hyper	inter	null
chr6:133563802-133579547	30.1158	10.986	19.1298	SN_hyper	hypo	null
chr6:135720220-135732354	58.7473	33.4481	25.2992	SN_hyper	inter	TCONS_00088842
chr6:135739117-135750195	88.0199	65.0759	22.944	SN_hyper	inter	TCONS_00088842
chr6:142516103-142532570	89.6463	75.7137	13.9326	SN_hyper	hyper	TCONS_00086238
chr6:142925392-142942319	76.2529	56.4275	19.8254	SN_hyper	inter	TCONS_00088976
chr6:143391840-143404080	69.7444	50.3969	19.3475	SN_hyper	inter	null
chr6:143422554-143437382	80.2603	59.4946	20.7657	SN_hyper	inter	null
chr6:143455014-143479375	79.7641	62.1041	17.66	SN_hyper	inter	null
chr6:143492745-143502185	24.4256	6.31765	18.108	SN_hyper	hypo	null
chr6:143507487-143517925	77.4357	52.8818	24.5539	SN_hyper	inter	null
chr6:143523112-143530814	63.1964	28.2864	34.91	SN_hyper	inter	null
chr6:143832572-143836060	82.2322	49.4542	32.778	SN_hyper	inter	TCONS_00088996
chr6:143854880-143860526	50.974	19.8022	31.1718	SN_hyper	hypo	TCONS_00088996
chr6:143860527-143877863	66.4609	45.826	20.6349	SN_hyper	inter	TCONS_00088996
chr6:143954854-143960637	62.4792	31.6288	30.8504	SN_hyper	inter	TCONS_00088996
chr6:143999619-144044927	69.8853	49.3009	20.5844	SN_hyper	inter	TCONS_00088996
chr6:144111949-144145573	70.79	50.3902	20.3998	SN_hyper	inter	TCONS_00088996
chr6:144155400-144177733	39.5556	22.1318	17.4238	SN_hyper	hypo	TCONS_00088996
chr6:144177734-144196139	49.6279	29.9221	19.7058	SN_hyper	inter	TCONS_00088996
chr6:144238881-144262608	73.1179	41.1333	31.9846	SN_hyper	inter	TCONS_00088996
chr6:144271079-144285428	22.1798	7.61986	14.5599	SN_hyper	hypo	TCONS_00088996
chr6:144298170-144308835	27.6783	5.73071	21.9476	SN_hyper	hypo	TCONS_00088996
chr6:144429998-144453993	73.2571	47.8381	25.419	SN_hyper	inter	TCONS_00088996
chr6:144470416-144477026	72.7254	43.6446	29.0808	SN_hyper	inter	TCONS_00088996
chr6:144492384-144560333	71.6272	57.1059	14.5213	SN_hyper	inter	TCONS_00088996
chr6:144573775-144601637	77.0528	60.7161	16.3367	SN_hyper	inter	TCONS_00088996
chr6:144648707-144659205	82.7492	53.9835	28.7657	SN_hyper	inter	TCONS_00088996
chr6:144884521-144892003	53.4104	12.7169	40.6935	SN_hyper	inter	null
chr6:144915540-144933012	28.3749	13.8358	14.5392	SN_hyper	hypo	null
chr6:145170512-145174474	63.8139	40.3734	23.4405	SN_hyper	inter	TCONS_00086280
chr6:145605101-145613254	67.2312	89.8115	-22.5803	SN_hypo	inter	TCONS_00089018
chr6:145617981-145622308	51.4771	75.3694	-23.8924	SN_hypo	inter	TCONS_00086294
chr6:145705989-145712995	71.4152	50.056	21.3592	SN_hyper	inter	TCONS_00089020
chr6:148940485-148944937	34.4697	16.3712	18.0985	SN_hyper	inter	TCONS_00089123
chr6:16868629-16893110	54.497	19.8519	34.6451	SN_hyper	inter	TCONS_00086629
chr6:17266875-17289647	91.2493	72.0571	19.1922	SN_hyper	hyper	TCONS_00086636
chr6:23422197-23478936	75.4116	90.4738	-15.0622	SN_hypo	hyper	TCONS_00086728
chr6:28401652-28428746	71.4004	50.0704	21.3299	SN_hyper	hyper	TCONS_00086781
chr6:29452593-29455469	63.588	29.8124	33.7756	SN_hyper	inter	TCONS_00084019
chr6:29457527-29461602	60.7257	21.2823	39.4434	SN_hyper	inter	TCONS_00084019
chr6:29473359-29474687	57.2156	36.1049	21.1108	SN_hyper	inter	TCONS_00084022
chr6:36948741-36959382	70.621	36.7048	33.9162	SN_hyper	inter	TCONS_00086930
chr6:37617344-37629743	83.8335	46.4902	37.3432	SN_hyper	inter	null
chr6:38623873-38634316	75.4728	42.2518	33.221	SN_hyper	inter	TCONS_00086971
chr6:48864991-48885022	25.1644	7.5697	17.5947	SN_hyper	hypo	null
chr6:48898978-48906152	28.0283	7.71402	20.3143	SN_hyper	hypo	TCONS_00084579
chr6:52290189-52296692	30.8915	15.016	15.8755	SN_hyper	inter	null
chr6:55450506-55472320	77.6227	61.3671	16.2556	SN_hyper	hyper	TCONS_00084747
chr6:57497093-57532850	91.7303	70.0782	21.6521	SN_hyper	hyper	TCONS_00087393
chr6:5828599-5852892	92.0543	79.3134	12.7409	SN_hyper	hyper	TCONS_00083695
chr6:58451163-58476500	26.3036	6.46597	19.8376	SN_hyper	hypo	null
chr6:5987374-5994201	66.1091	34.3926	31.7165	SN_hyper	inter	TCONS_00083695
chr6:71778367-71785700	50.4066	26.2738	24.1328	SN_hyper	inter	TCONS_00084950
chr6:71795102-71805305	69.0029	43.4055	25.5974	SN_hyper	inter	TCONS_00084950
chr6:71964986-71980371	92.1611	74.1758	17.9853	SN_hyper	hyper	TCONS_00084960
chr6:72555528-72558049	50.7352	71.4255	-20.6903	SN_hypo	inter	TCONS_00084973
chr6:72563367-72569769	68.3717	50.2341	18.1375	SN_hyper	inter	TCONS_00087588
chr6:72573253-72584965	81.4265	54.7521	26.6744	SN_hyper	inter	TCONS_00087588
chr6:72588176-72600315	45.2852	27.549	17.7362	SN_hyper	inter	TCONS_00087588
chr6:72600316-72616023	94.2162	79.753	14.4633	SN_hyper	hyper	TCONS_00084978
chr6:72670905-72675486	88.0513	50.1193	37.932	SN_hyper	inter	TCONS_00087592
chr6:72690360-72699282	85.6892	64.3301	21.3591	SN_hyper	inter	TCONS_00087592
chr6:73102785-73110033	60.319	26.0263	34.2927	SN_hyper	hyper	TCONS_00087613
chr6:82705433-82711629	75.1206	44.3026	30.818	SN_hyper	inter	TCONS_00085069
chr6:83138192-83146337	31.4986	11.55	19.9486	SN_hyper	inter	NOMERGE_TCONS_00001384
chr6:83259100-83272684	45.6824	21.416	24.2664	SN_hyper	inter	TCONS_00085099
chr6:87673756-87678248	69.9066	34.5582	35.3485	SN_hyper	inter	TCONS_00085259
chr6:88251017-88252990	56.391	18.5582	37.8328	SN_hyper	inter	null
chr6:89301060-89313449	62.9496	32.758	30.1916	SN_hyper	inter	TCONS_00085321
chr6:89694573-89705796	55.9369	36.0568	19.8801	SN_hyper	inter	null
chr6:93674295-93680383	61.1407	30.6464	30.4943	SN_hyper	inter	TCONS_00088036
chr7:108139266-108166677	37.4282	19.3796	18.0486	SN_hyper	hypo	null
chr7:109249113-109258498	61.3879	44.8521	16.5358	SN_hyper	inter	TCONS_00091722
chr7:110622777-110636103	90.7584	73.6198	17.1386	SN_hyper	hyper	TCONS_00095104
chr7:115277370-115289973	55.9094	27.9668	27.9426	SN_hyper	inter	null
chr7:120843111-120845364	56.2477	26.7902	29.4575	SN_hyper	inter	TCONS_00091980
chr7:121555875-121588709	95.2451	83.2691	11.9761	SN_hyper	hyper	TCONS_00095326
chr7:122382005-122412734	46.1216	25.0381	21.0835	SN_hyper	inter	TCONS_00092023
chr7:122412735-122422608	30.7201	10.8307	19.8894	SN_hyper	hypo	TCONS_00092023
chr7:122465886-122472549	35.0687	13.0296	22.039	SN_hyper	hypo	TCONS_00092023
chr7:122474854-122483524	29.4551	10.5388	18.9164	SN_hyper	hypo	TCONS_00092023
chr7:122483525-122541295	44.4919	26.5655	17.9264	SN_hyper	inter	TCONS_00092023
chr7:122543920-122622441	55.0133	27.915	27.0984	SN_hyper	inter	TCONS_00092023
chr7:122626888-122642618	45.9759	17.9237	28.0523	SN_hyper	inter	TCONS_00092023
chr7:122755173-122766823	73.8821	42.3648	31.5173	SN_hyper	inter	null
chr7:122864458-122875626	70.7087	45.4373	25.2714	SN_hyper	inter	null
chr7:125289125-125296552	65.3902	42.6809	22.7093	SN_hyper	inter	TCONS_00095395
chr7:125875693-125883817	73.5957	48.6238	24.972	SN_hyper	inter	TCONS_00092066
chr7:126454879-126459370	82.5189	53.9317	28.5872	SN_hyper	inter	null
chr7:126483263-126501322	56.3579	68.8889	-12.531	SN_hypo	hyper	TCONS_00092083
chr7:126764660-126767189	85.5839	57.3429	28.241	SN_hyper	hyper	TCONS_00092099
chr7:126865863-126897635	76.2652	64.8541	11.4111	SN_hyper	hyper	TCONS_00095483
chr7:129764039-129777256	54.7743	36.3752	18.3991	SN_hyper	inter	null
chr7:130766766-130780734	37.3992	16.2334	21.1658	SN_hyper	hypo	TCONS_00092265
chr7:130780735-130787302	52.1602	24.6845	27.4758	SN_hyper	inter	null
chr7:133387163-133390611	18.3577	45.2956	-26.9379	SN_hypo	hypo	null
chr7:137135807-137144600	73.5401	44.6272	28.913	SN_hyper	inter	null
chr7:137670041-137702095	26.975	8.56823	18.4068	SN_hyper	hypo	null
chr7:137709236-137747957	56.9124	30.0845	26.8279	SN_hyper	inter	null
chr7:137780348-137804247	53.8354	33.0564	20.779	SN_hyper	inter	null
chr7:139628264-139637650	68.2001	50.7662	17.4339	SN_hyper	inter	TCONS_00095793
chr7:140095080-140115346	87.1783	74.3323	12.846	SN_hyper	hyper	TCONS_00095802
chr7:140134815-140153270	62.8309	43.5527	19.2781	SN_hyper	hyper	TCONS_00092394
chr7:14168187-14172045	81.4979	61.9107	19.5872	SN_hyper	inter	null
chr7:142324049-142334923	76.1073	45.2966	30.8107	SN_hyper	inter	null
chr7:16186162-16193148	64.83	40.7784	24.0516	SN_hyper	inter	null
chr7:16236168-16240325	58.7094	26.3136	32.3958	SN_hyper	inter	TCONS_00093020
chr7:19364302-19370207	46.1865	25.9387	20.2478	SN_hyper	inter	TCONS_00089609
chr7:19370208-19379585	90.8464	77.996	12.8504	SN_hyper	hyper	TCONS_00089609
chr7:27256770-27259782	30.1198	15.7391	14.3807	SN_hyper	inter	TCONS_00089964
chr7:27480928-27485897	54.2867	22.4775	31.8091	SN_hyper	inter	null
chr7:28888447-28890824	34.934	14.0415	20.8925	SN_hyper	inter	TCONS_00090053
chr7:29144032-29150609	49.6369	30.995	18.6419	SN_hyper	inter	NOMERGE_TCONS_00001460
chr7:29315295-29320270	64.9616	44.2609	20.7007	SN_hyper	inter	TCONS_00090067
chr7:30055309-30089453	68.0243	47.223	20.8013	SN_hyper	hyper	TCONS_00093576
chr7:30286115-30289776	56.9347	28.4297	28.5051	SN_hyper	inter	TCONS_00090130
chr7:30307736-30309912	16.8603	3.15273	13.7076	SN_hyper	inter	TCONS_00090134
chr7:36197586-36200211	59.612	31.7759	27.8361	SN_hyper	inter	null
chr7:43947321-43964838	68.6874	41.4684	27.219	SN_hyper	inter	null
chr7:44267846-44271807	53.9022	27.9985	25.9037	SN_hyper	inter	null
chr7:44438621-44458238	81.5831	68.0841	13.499	SN_hyper	hyper	TCONS_00093901
chr7:44626426-44629181	90.368	64.2379	26.1301	SN_hyper	hyper	TCONS_00093918
chr7:45079368-45107037	17.3584	5.27696	12.0814	SN_hyper	hypo	TCONS_00093970
chr7:45112032-45128343	52.5266	67.9411	-15.4145	SN_hypo	hyper	TCONS_00093972
chr7:45176063-45178862	37.8032	20.5407	17.2625	SN_hyper	inter	TCONS_00090484
chr7:45421364-45433850	93.495	81.8405	11.6545	SN_hyper	hyper	TCONS_00090512
chr7:4831083-4868651	72.8494	54.3246	18.5248	SN_hyper	hyper	TCONS_00089230
chr7:48870183-48872373	66.2772	31.0981	35.1791	SN_hyper	inter	TCONS_00094108
chr7:48874671-48880176	61.4881	41.505	19.9831	SN_hyper	inter	TCONS_00094108
chr7:49073600-49090692	88.927	76.3947	12.5323	SN_hyper	hyper	null
chr7:49212482-49232242	54.5496	38.5873	15.9624	SN_hyper	inter	null
chr7:5274092-5281879	47.7158	30.2234	17.4924	SN_hyper	inter	TCONS_00092704
chr7:64435124-64455457	62.117	45.7352	16.3818	SN_hyper	inter	null
chr7:64816815-64822676	40.1389	13.5381	26.6007	SN_hyper	inter	TCONS_00094259
chr7:65972991-65998783	47.8455	31.7832	16.0623	SN_hyper	inter	TCONS_00090855
chr7:7083996-7094882	82.4599	54.2416	28.2183	SN_hyper	hyper	null
chr7:78902414-78908500	89.2614	65.09	24.1714	SN_hyper	hyper	TCONS_00091038
chr7:78913089-78923485	61.5302	36.9465	24.5836	SN_hyper	inter	TCONS_00091043
chr7:80069344-80075386	58.6074	35.6304	22.977	SN_hyper	inter	TCONS_00091085
chr7:88155079-88250031	29.8385	16.34	13.4985	SN_hyper	hypo	null
chr7:96702382-96707961	47.3989	24.8622	22.5367	SN_hyper	inter	TCONS_00091380
chr7:96851239-96865298	23.4538	8.76145	14.6923	SN_hyper	hypo	TCONS_00091380
chr7:97329578-97336909	73.1067	43.4733	29.6334	SN_hyper	inter	TCONS_00094742
chr7:98848461-98853968	36.6063	66.7627	-30.1564	SN_hypo	inter	TCONS_00091441
chr7:98882502-98884856	66.3115	44.5461	21.7654	SN_hyper	inter	TCONS_00094786
chr8:103732614-103748639	56.2115	18.9657	37.2458	SN_hyper	inter	null
chr8:105517178-105519609	66.3996	39.257	27.1426	SN_hyper	inter	null
chr8:110716215-110724474	82.766	59.2726	23.4934	SN_hyper	hyper	TCONS_00098423
chr8:113034522-113055233	35.6059	12.2951	23.3108	SN_hyper	hypo	TCONS_00098479
chr8:114951548-114959270	79.8992	54.912	24.9873	SN_hyper	inter	null
chr8:114959271-114979580	95.8078	81.8408	13.967	SN_hyper	hyper	null
chr8:114979581-114984991	80.8732	54.8777	25.9954	SN_hyper	inter	null
chr8:114984992-114996759	96.9868	81.8346	15.1522	SN_hyper	hyper	null
chr8:114999159-115014898	90.2636	73.8413	16.4223	SN_hyper	hyper	null
chr8:115053722-115065566	74.3782	55.6697	18.7085	SN_hyper	inter	null
chr8:115065567-115071656	93.1134	75.3593	17.754	SN_hyper	hyper	null
chr8:115124997-115129944	67.7264	31.0798	36.6466	SN_hyper	inter	null
chr8:117448241-117458279	37.7098	20.046	17.6638	SN_hyper	inter	TCONS_00098569
chr8:118216903-118246636	94.9957	76.0562	18.9395	SN_hyper	hyper	TCONS_00098637
chr8:118323559-118332082	70.6013	28.2379	42.3633	SN_hyper	inter	TCONS_00098638
chr8:118431755-118442605	39.5156	24.1856	15.33	SN_hyper	hypo	TCONS_00098638
chr8:118451757-118460893	81.4141	48.5018	32.9123	SN_hyper	inter	TCONS_00098638
chr8:118598393-118617362	93.1127	78.7873	14.3254	SN_hyper	hyper	TCONS_00098638
chr8:118633767-118641094	87.3814	65.2679	22.1134	SN_hyper	inter	TCONS_00098638
chr8:118702372-118714099	96.577	73.9288	22.6482	SN_hyper	hyper	TCONS_00098638
chr8:118729302-118739641	66.3589	43.5157	22.8432	SN_hyper	inter	TCONS_00098638
chr8:118745456-118756461	72.0079	50.7886	21.2193	SN_hyper	inter	TCONS_00098638
chr8:118877940-118906409	69.6065	52.567	17.0395	SN_hyper	inter	TCONS_00098639
chr8:118917065-118935732	83.6363	56.1434	27.493	SN_hyper	inter	TCONS_00098639
chr8:118956275-118977807	70.3109	52.9647	17.3461	SN_hyper	inter	TCONS_00098639
chr8:119773764-119780569	46.5739	28.9074	17.6665	SN_hyper	inter	TCONS_00101708
chr8:119803127-119805828	76.3411	40.4438	35.8974	SN_hyper	inter	TCONS_00098688
chr8:120635403-120649606	54.721	29.3582	25.3628	SN_hyper	inter	TCONS_00098716
chr8:122046207-122051097	61.8626	32.4594	29.4032	SN_hyper	inter	TCONS_00101751
chr8:122311257-122313513	57.8025	29.5929	28.2096	SN_hyper	inter	TCONS_00098747
chr8:12237620-12241057	91.1293	62.1851	28.9442	SN_hyper	inter	null
chr8:12264965-12268437	83.1499	44.8989	38.2511	SN_hyper	inter	null
chr8:123467737-123514033	72.573	58.9108	13.6623	SN_hyper	hyper	TCONS_00098795
chr8:124592908-124602688	64.9722	36.2276	28.7446	SN_hyper	inter	TCONS_00101843
chr8:124856421-124896990	67.0661	52.6984	14.3677	SN_hyper	hyper	TCONS_00101854
chr8:125283504-125301818	22.5988	8.50373	14.095	SN_hyper	hypo	TCONS_00098855
chr8:126383936-126392131	69.3008	45.5419	23.7589	SN_hyper	inter	TCONS_00101914
chr8:13000955-13004955	65.2476	46.2421	19.0055	SN_hyper	inter	TCONS_00096246
chr8:14740464-14746007	58.9811	34.29	24.6911	SN_hyper	inter	TCONS_00096312
chr8:14946675-14958132	46.8178	24.3411	22.4768	SN_hyper	inter	null
chr8:16188260-16215112	74.0194	91.4194	-17.4001	SN_hypo	hyper	TCONS_00099330
chr8:17181997-17192418	27.1794	7.80092	19.3785	SN_hyper	hypo	TCONS_00099336
chr8:23084742-23091721	86.301	64.4949	21.8061	SN_hyper	hyper	TCONS_00096506
chr8:28814834-28836939	21.7381	6.9636	14.7745	SN_hyper	hypo	TCONS_00099775
chr8:4214161-4216529	72.2692	54.7039	17.5653	SN_hyper	inter	NOMERGE_TCONS_00001609
chr8:43081488-43093311	56.9961	17.1687	39.8274	SN_hyper	inter	TCONS_00097050
chr8:47343544-47353862	73.0736	55.3103	17.7633	SN_hyper	inter	TCONS_00100229
chr8:55588602-55596219	56.9907	24.2069	32.7839	SN_hyper	inter	null
chr8:66808214-66826869	50.4881	17.6565	32.8316	SN_hyper	inter	null
chr8:70284555-70290311	80.8831	31.2519	49.6312	SN_hyper	inter	NOMERGE_TCONS_00001584
chr8:70882406-70887571	65.2195	48.4331	16.7864	SN_hyper	inter	TCONS_00100578
chr8:71602317-71628577	58.328	70.3488	-12.0208	SN_hypo	hyper	TCONS_00097472
chr8:7514124-7638551	20.0554	7.75089	12.3045	SN_hyper	hypo	null
chr8:83653745-83658649	67.275	44.7663	22.5087	SN_hyper	inter	TCONS_00097678
chr8:84689984-84701839	92.2567	62.8196	29.4371	SN_hyper	hyper	TCONS_00097713
chr8:84701840-84703938	69.8685	31.224	38.6445	SN_hyper	inter	TCONS_00100848
chr8:84801914-84810085	96.9047	72.8865	24.0182	SN_hyper	hyper	null
chr8:91187457-91197107	87.8907	72.4551	15.4356	SN_hyper	hyper	TCONS_00100990
chr8:94666422-94669808	31.3059	11.5377	19.7682	SN_hyper	hypo	TCONS_00097936
chr8:95021502-95025337	89.7549	59.8996	29.8554	SN_hyper	hyper	null
chr8:95025338-95043851	72.4116	42.9382	29.4734	SN_hyper	inter	null
chr9:102116232-102126719	64.1624	40.5198	23.6426	SN_hyper	inter	TCONS_00107065
chr9:102138655-102168525	57.3226	40.1136	17.209	SN_hyper	inter	TCONS_00107065
chr9:102217382-102263572	67.2583	44.7598	22.4985	SN_hyper	inter	TCONS_00107065
chr9:105186067-105194730	72.2805	38.0398	34.2406	SN_hyper	inter	NOMERGE_TCONS_00001733
chr9:107546640-107550799	63.304	44.3857	18.9182	SN_hyper	inter	TCONS_00107250
chr9:107689035-107691931	89.4652	72.3011	17.1641	SN_hyper	hyper	TCONS_00107268
chr9:108107221-108132216	28.1499	47.6101	-19.4602	SN_hypo	inter	TCONS_00107289
chr9:108960516-108966194	52.0076	23.4018	28.6058	SN_hyper	inter	null
chr9:108966195-108972537	29.8911	12.0079	17.8832	SN_hyper	hypo	null
chr9:108972538-108981108	70.1548	46.6392	23.5155	SN_hyper	inter	null
chr9:109009257-109018704	63.7615	47.9565	15.805	SN_hyper	hyper	TCONS_00104365
chr9:110620819-110625453	45.5378	29.0579	16.4798	SN_hyper	inter	TCONS_00107441
chr9:117534718-117545264	82.1871	44.4309	37.7562	SN_hyper	inter	null
chr9:118443387-118451995	93.6279	73.8105	19.8175	SN_hyper	hyper	null
chr9:118589188-118593628	70.242	38.0467	32.1953	SN_hyper	inter	null
chr9:119481784-119484633	39.1737	11.3734	27.8002	SN_hyper	inter	TCONS_00107648
chr9:119489244-119492842	48.6154	17.3053	31.3101	SN_hyper	inter	TCONS_00107648
chr9:119965740-119967776	61.4923	75.7216	-14.2293	SN_hypo	inter	TCONS_00104648
chr9:120692199-120697837	59.8682	32.1705	27.6977	SN_hyper	inter	null
chr9:120700184-120718580	67.8278	44.2691	23.5587	SN_hyper	inter	null
chr9:120723751-120730369	89.9765	55.4848	34.4917	SN_hyper	inter	null
chr9:121680146-121683217	65.7603	41.8953	23.865	SN_hyper	inter	TCONS_00107708
chr9:121781595-121790209	51.3774	25.9513	25.4261	SN_hyper	inter	null
chr9:122622368-122638114	48.6724	26.469	22.2034	SN_hyper	inter	TCONS_00104774
chr9:122672152-122697389	89.971	76.3328	13.6382	SN_hyper	hyper	TCONS_00104774
chr9:14156923-14170463	60.7027	32.9295	27.7732	SN_hyper	inter	null
chr9:14188419-14193209	75.2482	39.6533	35.5949	SN_hyper	inter	null
chr9:18767344-18784184	81.947	45.5961	36.3509	SN_hyper	inter	null
chr9:21835999-21837530	81.1411	36.5949	44.5462	SN_hyper	inter	TCONS_00105349
chr9:32253697-32261123	61.0217	41.9973	19.0244	SN_hyper	inter	TCONS_00102591
chr9:34692932-34701739	64.6387	36.1374	28.5013	SN_hyper	inter	null
chr9:35508543-35512253	70.8734	42.1476	28.7258	SN_hyper	inter	TCONS_00102677
chr9:39084414-39087560	51.1145	75.195	-24.0805	SN_hypo	inter	null
chr9:40738405-40753285	93.6038	73.4906	20.1133	SN_hyper	hyper	TCONS_00102731
chr9:41593502-41604519	64.2781	37.0776	27.2004	SN_hyper	inter	TCONS_00102749
chr9:42573896-42577234	36.6403	11.8995	24.7408	SN_hyper	hypo	TCONS_00105780
chr9:4259952-4285521	20.8838	7.62394	13.2599	SN_hyper	hypo	null
chr9:43545755-43550775	86.7764	59.7021	27.0743	SN_hyper	inter	null
chr9:44272591-44278813	50.9176	35.4464	15.4712	SN_hyper	inter	null
chr9:44683473-44688198	72.1103	53.0781	19.0322	SN_hyper	inter	TCONS_00102823
chr9:44794673-44797260	71.706	37.7279	33.9781	SN_hyper	inter	null
chr9:49097196-49142487	26.7562	12.4476	14.3086	SN_hyper	hypo	null
chr9:52100407-52102753	83.7715	45.1005	38.6709	SN_hyper	inter	TCONS_00102957
chr9:5226549-5242512	56.3154	23.4145	32.9009	SN_hyper	inter	null
chr9:57768631-57777403	92.6374	68.7338	23.9035	SN_hyper	hyper	TCONS_00103133
chr9:59374983-59389147	5.2843	21.145	-15.8607	SN_hypo	hypo	TCONS_00106229
chr9:61015682-61017362	74.5077	52.3628	22.1449	SN_hyper	inter	TCONS_00103235
chr9:64174079-64197710	71.1585	58.1913	12.9672	SN_hyper	hyper	TCONS_00103305
chr9:64565366-64587244	64.9644	47.0698	17.8946	SN_hyper	inter	TCONS_00103317
chr9:64610132-64619516	68.9835	46.3613	22.6222	SN_hyper	inter	TCONS_00103317
chr9:65275888-65282564	46.7947	27.2481	19.5466	SN_hyper	inter	TCONS_00103348
chr9:68660827-68665642	64.7554	39.0258	25.7295	SN_hyper	hyper	TCONS_00103460
chr9:68724417-68765319	89.8358	78.2661	11.5698	SN_hyper	hyper	TCONS_00103462
chr9:72407473-72411572	37.7463	8.23662	29.5097	SN_hyper	inter	TCONS_00106560
chr9:77486804-77511513	90.7191	78.0814	12.6377	SN_hyper	hyper	TCONS_00106639
chr9:79622770-79652346	46.213	18.3113	27.9018	SN_hyper	inter	TCONS_00106686
chr9:89736927-89745615	66.9634	38.0155	28.9479	SN_hyper	inter	null
chr9:89745616-89797696	87.0949	72.4929	14.602	SN_hyper	hyper	TCONS_00106834
chrX:100572741-100583031	70.4782	33.127	37.3511	SN_hyper	inter	null
chrX:102179164-102187994	61.4875	38.8152	22.6723	SN_hyper	inter	TCONS_00112544
chrX:103100477-103114933	38.7379	20.1081	18.6298	SN_hyper	hypo	TCONS_00109756
chrX:10715283-10719451	23.8807	47.13	-23.2493	SN_hypo	inter	TCONS_00107975
chrX:12054395-12061267	55.6765	72.6062	-16.9297	SN_hypo	inter	TCONS_00110719
chrX:126332860-126337944	80.1132	47.4535	32.6597	SN_hyper	hyper	null
chrX:126492378-126507505	58.7487	36.027	22.7217	SN_hyper	inter	null
chrX:128954304-128960857	28.0691	67.4463	-39.3772	SN_hypo	inter	null
chrX:129397776-129431990	22.2311	40.812	-18.5809	SN_hypo	hypo	null
chrX:135788597-135797280	40.6292	22.5729	18.0563	SN_hyper	inter	TCONS_00110091
chrX:140113906-140127452	38.7574	15.5531	23.2043	SN_hyper	hypo	null
chrX:140274942-140318223	63.6755	48.4034	15.2721	SN_hyper	hyper	null
chrX:140429357-140432413	63.4406	43.6973	19.7433	SN_hyper	inter	null
chrX:146168328-146182145	64.1545	31.8744	32.2801	SN_hyper	inter	TCONS_00110202
chrX:146489497-146513588	58.6652	32.6675	25.9977	SN_hyper	inter	null
chrX:150311427-150350907	68.4212	41.0646	27.3566	SN_hyper	inter	null
chrX:152582212-152590088	88.8573	74.5938	14.2634	SN_hyper	hyper	null
chrX:156365767-156410324	62.3228	32.8386	29.4843	SN_hyper	inter	null
chrX:158188844-158218160	65.2783	40.3177	24.9606	SN_hyper	inter	null
chrX:159654347-159661948	60.1213	28.361	31.7603	SN_hyper	inter	null
chrX:162344697-162354287	28.2349	8.76216	19.4727	SN_hyper	hypo	null
chrX:21980188-22033908	25.5489	10.106	15.443	SN_hyper	hypo	TCONS_00108241
chrX:38207342-38221393	73.4423	49.5443	23.898	SN_hyper	inter	TCONS_00111465
chrX:43009032-43027865	31.6387	11.1322	20.5064	SN_hyper	hypo	null
chrX:50371507-50486100	86.9454	75.665	11.2804	SN_hyper	hyper	TCONS_00108919
chrX:50769643-50790609	44.7944	22.2995	22.4949	SN_hyper	inter	null
chrX:52973628-52985395	60.9192	22.1215	38.7977	SN_hyper	inter	null
chrX:59265502-59291862	43.5427	24.0618	19.4809	SN_hyper	inter	null
chrX:59675972-59722226	94.3265	82.1121	12.2145	SN_hyper	hyper	TCONS_00111776
chrX:61298757-61325418	63.2092	39.5315	23.6776	SN_hyper	inter	null
chrX:67335746-67347984	21.63	42.2479	-20.618	SN_hypo	hypo	null
chrX:7820338-7828652	48.6447	31.8095	16.8352	SN_hyper	inter	TCONS_00107896
chrX:78716681-78729851	54.3531	28.5675	25.7856	SN_hyper	inter	null
chrX:78848798-78864251	55.3237	37.3314	17.9923	SN_hyper	inter	null
chrX:79194866-79216474	65.419	37.9151	27.5039	SN_hyper	inter	null
chrX:8194777-8201613	47.4278	10.7765	36.6513	SN_hyper	inter	null
chrX:8221194-8223745	88.0521	42.9511	45.101	SN_hyper	inter	null
chrX:8223746-8233644	93.2868	70.4059	22.8809	SN_hyper	hyper	null
chrX:88311426-88336121	64.5807	29.941	34.6397	SN_hyper	inter	null
chrX:90468199-90475975	49.8855	13.8521	36.0333	SN_hyper	inter	null
chrX:95757380-95765467	61.6383	84.6185	-22.9801	SN_hypo	hyper	TCONS_00109634
